# Supplementary material for: Hedgehogs and Squirrels as Hosts of Zoonotic Bartonella Species
Source: Pathogens. 2021 Jun 1;10(6):686. doi: 10.3390/pathogens10060686 (PMC8229113; doi:10.3390/pathogens10060686)
Supplement: Supplementary file 1 [file pathogens-10-00686-s001.zip]

Archive with 10 entries (9 files):
- Supplementary files/
- Supplementary files/Figure S1 Comparison of the portion of particular tissue samples with the lowest Cp value_NEW.pdf
- Supplementary files/Figure S2 maps_ACTUAL.png
- Supplementary files/Figure S3 trees rpoB with GB numbers.pdf
- Supplementary files/Figure S4 Alignment of gltA sequences.fasta
- Supplementary files/Table S1 Overview of the occurence of zoonotic Bartonella spp. in humans_FINAL with references.pdf
- Supplementary files/Table S2 sample database_NEW.xlsx
- Supplementary files/Table S3 - sequences NEW with GB numbers.xlsx
- Supplementary files/Table S4 - Tissues detection efficiency.xlsx
- Supplementary files/Table S5 - PCRs protocols.xlsx
