# Supplementary material for: Hedgehogs and Squirrels as Hosts of Zoonotic Bartonella Species
Source: Pathogens. 2021 Jun 1;10(6):686. doi: 10.3390/pathogens10060686 (PMC8229113; doi:10.3390/pathogens10060686)
Supplement: Supplementary file 1 [file pathogens-10-00686-s001.zip › Supplementary files/Figure S4 Alignment of gltA sequences.fasta]

>Brucella_abortus_CP044338
AACGTTCGATCTGCCTGTGCGAAAAGGCACTGTCGGGCCGGATGTCGTTGATATTGGTCCACTTTACAAGAATTCCCACGCATTCACCTACGACCCTGGCTTCACTTCCACCGCTTCGTGCGAATCCAAAATCACCTATATCGATGGTGACGAAGGCGTCCTGCTTTATCGCGGCTACCCGATCGACCAGCTTGCCGAGCATGGCGACTTCCTCGAAACCTGCTATCTGCTTCTTTACGGCGAACTGCCGACCGCAACCCAGAAGGCCGATTTCGACTATCGTGTAACCCGCCACACCATGCTGCACGAGCAGATGACGAAGTTCTTCACCGGCTTCCGTCGTGATGCCCACCCGATGGCTGTCATGGTGGGTTGCCTGGGCGCCATGTCCGCCTTCTACCACGACTCGACCGATATCACCGATCCGCATCAGCGCATGGTCGCTTCGATCCGCCTGATCGCCAAGGTGCCGACGCTTGCAGCCATGGCCTACAAGTACCATATCGGCCAGCCGTTCGTATATCCGAAGAACAACCTCGATTTCGCGTCGAACTTCCTGCACATGTGCTTCACCGTGCCTTGCGAAGAGTACAAGGTGAACCCGGTTCTGGCGCGCGCCATGGACCGCATTTTCATCCTGCATGCTGATCACGAACAGAATGCCTCCACCTCGACCGTCCGCCTCGCCGGCTCGTCGGGTGCAAACCCGTTTGCCTGCATTGCCGCTGGCGTGGCCTGCCTCTGGGGCCCGGCTCATGGCGGCGCCAATGAAGCTGC-CTCAACATGCTTTCGGAAATCGGCTCGGTTGACCGTATCCCGGAATATATCGCAAGGGCTAAAGACAAGAACGATCCGTTCCGTTTGATGGGCTTCGGCCATCGCGTTTACAAGAACTACGATCCGCGCGCCAAGATCATGCAGAAGACCTGCCATGAAGTCCTCGGCGAGCTGGGCATCAAGGATGATCCGCTGCTTGACGTTGCAATGGAACTGGAAAGGATTGCCCTGACCGACGAATATTTCATCGAAAAGAAGCTCTACCCGAACATCGACTTCTATTCGGGCATCACGCTGAAGGCGCTGGGCTTCCCGACCGAAATGTTCACCGTCCTGTTCGCCCTTGCCCGCACCGTTGGCTGGGTCGCCCAGTGGAAGGAAATGATCGAAGATCCGCAGCAGAAAATCGGCCGTCCGCGCC
>B._australis_CP003123_(reversed)
AAAAATAGAGTTGCCGGTGCGTAAAGGAACTATCGGTCCTGATGTAATTGAAATCTCCTCTCTTTATAAAAAAATGAACACCTTTACCTATGATCCTGGATTTATCTCAACTGCTTCCTGTGAATCAAAAATTACCTATATCGACGGCAAAAAAGGGATATTACTTTATCGTGGTTATTCTATAGACCAATTAGCTGAAAATGGGAATTTTCTTGAAAGCTGCTACCTTTTGCTCCACGGCGAATTACCAACTAAACAAGAAAAAATCGATTTTGATCGCTGTGTTATGCAGAACGCAGCAGTGGGTGAACAATTCGAGCGCTTTTTCCAAGGTTTCCGCCGTGACTCTCACCCTATGGCTGTTATGATTTCTTGTCTTGGAGCCCTATCCACGCTTTATCACGATTCCATTGATATTGCAGATTCTCAACAGAGAATGATCGCCCCTATTTACCTTATCTCGAAGATTCCAACCCTTGCCGCTATGGCTTATAAATACAGCATTGGACATGCATTTATCCATCCGCGCGATGATCTCAGTTATGCTGAAAATTTTCTCCATATGTGCTTTTCTACCTCCGGTGAAGAATATAAAATTAACCCGGTTCTTGCCCGAGCTATGGACAGAATCTTCACTCTTCACGCAGATCATGAACAAAATGCGTCCACTTCAACTGTACGCCTTGCAGGTTCATCAGGAGCTAACCCATTCGCGTGTATCGCTGCAGGCGTCGCGTGTCTGTGGGGACCAGCTCATGGTGGTGCTAATGAAGCGTGTTTGAAAATGCTGCAAGAAATAGGCTCTGCTGAAAAAATTCCCGAATTTATCGCGCGCGCGAAAGATAAAGACGACCCATTCCGTCTTATGGGCTTTGGCCATCGAATATATAAAAATTATGACCCACGTGCTAAAATTATGCAAAAAACTTGCCATGAAGTTTTAAAAGAATTGAACATTCAGGATGATCCGCTGCTCGATATTGCTGTAAAGCTTGAAGATATTGCTCTTAATGATGAATATTTTGTTGAGAAAAAACTTTACCCTAATGTTGATTTTTATTCTGGTATTATCTTAAAAGCCCTGGGTTTCCCGCCTGAAATGTTTACTGTTCTTTTTGCGCTAGCGCGTAGCGCAGGTTGGATTGCGCAATGGAAGGAAATGATCGAAGATCCTGCGCAAAAAATTGGCCGGCCGCGCC
>B._bacilliformis_CP045671__(reversed)
AAAAATAGAATTGCCAGTACGTAAAGGAACTATTGGTCCTGATGTCATTGAGATTGCTTCTCTCTATAAAGAAACTGACACTTTCACTTATGATCCTGGCTTTACTTCAACAGCTTCTTGTGAATCGAAAATTACTTATATCGATGGAGATGAAGGCGTACTGCTTTACCACGGCTATTCTATTGATCAGCTAGCTGAAAACGGAGATTTTCTTGAAACATGCTATCTTTTGCTTTATGGTGAGCTCCCAAACAAACAACAAAAAATAGATTTTGATCGCTGTATTATGCAGCATACAATGGTGCATGAACAATTTGCACGCTTCTTCCACGGATTTCGTCGCGATTCTCATCCTATGGCTGTTATGGTCGCTTGTCTTGGTGCTATGTCTGCATTCTATCATGACTCTATTAATATTACAGATCCTCAACAGAGAATGATTGCCTCCATTCGTCTTATCTCAAAGGTTCCAACTCTTGCTGCTATGGCATATAAATACAGTATTGGGCAACCTTTTGTTTATCCACGTAATGACCTTAATTACGCTACAAATTTCCTTCATATGTGCTTCTCTGTTCCTTGTGAAGAATACAAAATTAGCCCTGTTATTGCTCGAGCTATGGATCGAATTTTTACTCTTCATGCAGATCATGAACAAAATGCATCTACATCAACAGTACGCCTTGCAGGTTCATCAGGAGCTAATCCGTTTGCATGTATTGCAGCAGGTGTTGCATGCCTTTGGGGGCCAGCTCATGGTGGAGCTAATGAAGCATGTCTAAAAATGCTACAAGAGATAGGCTCTGTTAAAAAAATTCCTCAATTTATTGCGCGTGCAAAAGATAAAAATGATCCTTTTCGTCTTATGGGCTTCGGCCACAGAGTCTACAAAAATTATGATCCACGTGCAAAGATTATGCAGAAAACCTGCCATGAAGTTTTAAAAGAGCTCAACATTCAAGATAACCCACTTTTTGATATAGCGATGGAGCTTGAGCACATCGCTCTGAATGATGAATATTTCATTAACAAAAAGCTCTATCCTAATGTCGACTTCTATTCTGGTATTACATTAAAAGCTTTAGGATTCCCTACGGAAATGTTTACTGTTCTCTTCGCATTAGCACGCAGTGTTGGTTGGGTTGCACAATGGAAAGAAATGATTGAAGATCCAGAGCAAAAAATTGGCCGACCACGCC
>B._rochalimae_FN645459
AAAAATAGAATTACCTGTCCGTAAAGGTACCATTGGCCCTGATGTCATTGAGATTGCATCTCTTTATAAAGAAACTGATACCTTTACTTATGATCCTGGCTTTACCTCAACTGCCTCTTGTGAATCAAAAATCACGTATATCGATGGTGACAAAGGAGTCCTACTTTATCGCGGTTATTCTATTGACCAACTTGCTGAAAAAGGTGACTTTCTCGAAAGCTGTTATCTTTTGCTTTATGGAGAACTACCAACCAAACAAGAAAAAATTGATTTTGACTACCGTATTATGCAACACACGATGGTGCATGAACAATTTGCAAGATTTTTCCATGGCTTTCGTCGTGATTCTCATCCTATGGCTGTTATGGTTGCTTGCCTTGGAGCAATGTCTGCATTCTATCATGATTCCATTGATATTACAGATTCCCAACAGAGAATGATTGCTTCTATTCGTCTTATTTCCAAAGTACCAACCCTTGCTGCGATGGCATATAAATACAGTATTGGGCAACCATTTATTTATCCCCGTAACGATCTCAGTTATGCTGCAAACTTCCTTCATATGTGCTTTTCTGTTCCTTGCCAAGAATATAAAATTAATCCAGTACTTGCTCGAGCTATGGACCGAATTTTCACCCTTCATGCAGATCATGAGCAAAATGCATCTACATCAACGGTACGTCTTGCTGGTTCATCAGGAGCTAATCCATTTGCGTGTATAGCAGCAGGTGTAGCATGCCTTTGGGGACCAGCGCACGGTGGTGCTAATGAAACATGTCTAAAAATGCTGCAAGAAATAGGCACTGTTCAAAAAATTCCTGAGTTTATCGCACGTGCAAAAGATAAAAATGATCGTTTTCGTCTTATGGGTTTTGGTCATCGTGTCTATAAAAATTATGATCCACGTGCAAAAATCATGCAACAAACCTGCCATGAAGTCTTAAAAGAACTCAATATTCAAGATGATCCACTTCTTGATATTGCTATGGAACTTGAAAAAATTGCTCTAAATGATGAATACTTTATTGAAAAAAAGCTTTATCCTAATGTTGATTTCTATTCTGGTATCACATTAAAAGCCTTAGGTTTTCCAACTGAAATGTTTACTGTTCTCTTTGCGTTAGCACGTAGTGTTGGCTGGGTTGCACAATGGAAAGAAATGATTGAAGATCCAGCACAAAAAATTGGCCGTCCACGCC
>*Cand._B._rudakovii_gltA1_CZ30
NNNNNNNNNNNNNNNNNNNNNNNNNNNNNNNNNNNNNNNNNNNNNNNNNNNNNNNNNNNNNNNNNNNNNNNNNNNNNNNNNNNNNNNNNNNNNNNNNNNNNNNNNNNNNNNNNNNNNNNNNNNNNNNNNNNNNNNNNNNNNNNNNNNNNNNNNNNNNNNNNNNNNNNNNNNNNNNNNNNNNNNNNNNNNNNNNNNNNNNNNNNNNNNNNNNNNNNNNNNNNNNNNNNNNNNNNNNNNNNNNNNNNNNNNNNNNNNNNNNNNNNNNNNNNNNNNNNNNNNNNNNNNNNNNNNNNNNNNNNNNNNNNNNNNNNNNNNNNNNNNNNNNNNNNNNNNNNNNNNNNNNNNNNNNNNNNNNNNNNNNNNNNNNNNNNNNNNNNNNNNNNNNNNNNNNNNNNNNNNNNNTGATTCCATTGACATTACAGATTCCCAGCAGAGAATGATTGCTTCTATTCGTCTTATTTCTAAAGTGCCAACTCTTGCTGCGATGGCATATAAATATAGTATTGGGCAACCATTTGTTTATCCGCGTAACGATCTAAGTTACGCTGCAAATTTCCTTCACATGTGCTTTTCCGTTCCTTGCGAAGAATATAAAATTAATCCAGTGCTTGCTCGAGCTATGGACCGAATTTTCACCCTTCACGCAGATCATGAACAAAATGCATCTACATCAACGGTACGTCTTGCTGGTTCATCAGGAGCTAATCCATTTGCGTGTATAGCAGCAGGTGTAGCATGCCTTTNNNNNNNNNNNNNNNNNNNNNNNNNNNNNNNNNNNNNNNNNNNNNNNNNNNNNNNNNNNNNNNNNNNNNNNNNNNNNNNNNNNNNNNNNNNNNNNNNNNNNNNNNNNNNNNNNNNNNNNNNNNNNNNNNNNNNNNNNNNNNNNNNNNNNNNNNNNNNNNNNNNNNNNNNNNNNNNNNNNNNNNNNNNNNNNNNNNNNNNNNNNNNNNNNNNNNNNNNNNNNNNNNNNNNNNNNNNNNNNNNNNNNNNNNNNNNNNNNNNNNNNNNNNNNNNNNNNNNNNNNNNNNNNNNNNNNNNNNNNNNNNNNNNNNNNNNNNNNNNNNNNNNNNNNNNNNNNNNNNNNNNNNNNNNNNNNNNNNNNNNNNNNNNNNNNNNNNNNNNNNNNNNNNNNNNNNNNNNNNNNNNNNNNNNNNNNNNNNNNNNNNNNNNNNNNNNNNNNNNNNNNNNNNNNNNNNNNN
>*Cand._B._rudakovi_gltA2_CZ51
NNNNNNNNNNNNNNNNNNNNNNNNNNNNNNNNNNNNNNNNNNNNNNNNNNNNNNNNNNNNNNNNNNNNNNNNNNNNNNNNNNNNNNNNNNNNNNNNNNNNNNNNNNNNNNNNNNNNNNNNNNNNNNNNNNNNNNNNNNNNNNNNNNNNNNNNNNNNNNNNNNNNNNNNNNNNNNNNNNNNNNNNNNNNNNNNNNNNNNNNNNNNNNNNNNNNNNNNNNNNNNNNNNNNNNNNNNNNNNNNNNNNNNNNNNNNNNNNNNNNNNNNNNNNNNNNNNNNNNNNNNNNNNNNNNNNNNNNNNNNNNNNNNNNNNNNNNNNNNNNNNNNNNNNNNNNNNNNNNNNNNNNNNNNNNNNNNNNNNNNNNNNNNNNNNNNNNNNNNNNNNNNNNNNNNNNNNNNNNNNNNNNNNNNNNNNNNNNNNNNNNNNNNNNNNNNNNNNNNNNNNNNNNNNNNNNNNNNNNNNNNNNNNNNNNNNNNNNNNNNNNNNNNNNNNNNNNNNNNNNNNNNNNNNNNNNNNNNNNNNNNNNNNNNNNNNNNNNNNNNNNNNNNNNNNNNNNNNNNNNNNNNNNNNNNNNNNNNNNNNNNNNNNNNNNNNNNNNNNNNNNNNNNNNNNNNNNNNNNNNNNNNNNNNNNNNNNNNNNNNNNNNNNNNNNNNNNNNNNNNNNNNNNNNNNNNNNNNNNNNNNNNNNNNNNNNNNNNNNNNNNNNNNNNNNNNNNNNNNNNNNNNNNNNNNNNNNNNNNNNNNNNNNNNNNNNNNNNNNNNNNTGCTAATGAAACGTGTCTAAAAATGCTGCAAGAAATAGGCAATGTTCAAAAAATTCCTGAGTTTATTGCACGTGCAAAAGATAAAAATGATCGTTTCCGTCTTATGGGTTTTGGTCATCGTGTCTATAAAAATTATGATCCACGTGCAAAAATCATGCAGCAAACCTGCCATGAAGTCTTAAAAGAACTCAATATTCAAGATGATCCACTTCTTGATATTGCTATGGAACTTGAAAAAATTGCTCTAAATGATGAATACTTTATTGAAAAAAAGCTTTATCCTAATGTTGATTTTTATTCTGGTATTACATTAAAAGCTTTAGGATTCCCGACTGAAANNNNNNNNNNNNNNNNNNNNNNNNNNNNNNNNNNNNNNNNNNNNNNNNNNNNNNNNNNNNNNNNNNNNNNNNNNNNNNNNNNNNNNNNNNNNNNNNNNN
>Bartonella_sp._AR_15-3_FN645480
AGAAATAGAATTACCTATCCGTAAAGGTACTATTGGCCCTGATGTCATCGAGATTGCCTCTCTTTATAAAGAAACTGACACCTTTACTTATGATCCTGGCTTTACCTCAACTGCCTCTTGTGAGTCAAAAATCACGTATATCGATGGTGACAAAGGAGTCTTACTTTATCGTGGTTATTCTATTGATCAGCTCGCTGAAAAAGGAGACTTTCTCGAAAGCTGCTATCTTTTGCTTTATGGAGAATTACCAACAAAACAAGAAAAAATTGACTTTGATCAGCGTATTATGCAACACACAATGGTACATGAACAATTTGCAAGATTTTTCCATGGCTTTCGTCGTGATTCTCATCCTATGGCTGTTATGGTTGCTTGCCTTGGAGCGATGTCTGCATTCTATCATGATTCCATTGACATTACAGATTCCCAGCAGAGAATGATTGCTTCTATTCGTCTTATTTCCAAAGTGCCAACTCTTGCTGCGATGGCATATAAATATAGTATTGGGCAACCATTTGTTTATCCGCGTAACGATCTAAGTTACGCTGCAAATTTCCTTCACATGTGCTTTTCCGTTCCTTGCGAAGAATATAAAATTAATCCAGTGCTTGCTCGAGCTATGGACCGAATTTTCACTCTTCATGCAGATCATGAACAAAATGCATCTACATCAACAGTACGTCTTGCTGGTTCATCAGGAGCTAATCCATTTGCGTGTATAGCAGCAGGTGTAGCATGCCTTTGGGGACCAGCGCACGGTGGTGCTAATGAAACGTGTCTAAAAATGCTGCAAGAAATAGGCAATGTTCAAAAAATTCCTGAGTTTATTGCACGTGCAAAAGATAAAAATGATCGTTTCCGTCTTATGGGTTTTGGTCACCGTGTCTATAAAAATTATGATCCACGTGCGAAAATCATGCAGCAAACCTGCCATGAAGTCTTAAAAGAACTCAATATTCAAGATGATCCACTTCTTGATATTGCTATGGAACTTGAAAAAATTGCTTTAAATGATGAATACTTTATTGAAAAAAAGCTTTATCCTAATGTTGATTTTTATTCTGGTATTACATTAAAAGCTTTAGGTTTCCCGACTGAAATGTTTACTGTTCTCTTTGCGTTAGCGCGCAGTGTTGGCTGGGTTGCACAATGGAAAGAAATGATTGAAGATCCAGCACAAAAAATTGGCCGTCCACGCC
>Cand._B._rudakovii_EF682090
NNNNNNNNNNNNNNNNNNNNNNNNNNNNNNNNNNNNNNNNNNNNNNNNNNNNNNNNNNNNNNNNNNNNNNNNNNNNNNNNNNNNNNNNNNNNNNNNNNNNNNNNNNNNNNNNNNNNNNNNNNNNNNNNNNNNNNNNNNNNNNNNNNNNNNNNNNNNNNNNNNNNNNNNNNNNNNNNNNNNNNNNNNNNNNNNNNNNNAAAAAGGTGACTTTCTCGAAAGCTGCTATCTTTTGCTTTATGGAGAATTACCAACCAAACAAGAAAAAATTGATTTTGATCAGCGTATTATGCAACACACAATGGTACATGAACAATTTGCAAGATTTTTCCATGGCTTTCGTCGTGATTCTCATCCTATGGCTGTTATGGTTGCTTGCCTTGGAGCGATGTCTGCATTCTATCATGATTCCATTGACATTACAGATTCCCAGCAGAGAATGATTGCTTCTATTCGTCTTATTTCCAAAGTGCCAACTCTTGCTGCGATGGCATATAAATATAGTATTGGGCAACCATTTGTTTATCCGCGTAACGATCTAAGTTACGCTGCAAATTTCCTTCATATGTGCTTTTCCGTTCCTTGCGAAGAATATAAAATTAATCCAGTGCTTGCTCGAGCTATGGACCGAATTTTCACCCTTCATGCAGATCATGAACAAAATGCATCTACATCAACGGTACGTCTTGCTGGTTCATCAGGAGCTAATCCATTTGCGTGTATAGCAGCAGGTGTAGCATGCCTTTGGGGACCAGCGCACGGTGGTGCTAATGAAACGTGTCTAAAAATGCTACAAGAAATAGGCACTGTTCAAAAAATTCCTGAGTTTATTGCGCGTGCAAAAGATAAAAATGATCGTTTCCGTCTTATGGGTTTTGGTCACCGTGTCTATAAAAATTATGATCCACGTGCGAAAATCATGCAGCAAACCTGCCATGAAGTTTTAAAAGAACTCAATATTCAAGATGATCCACTTCTTGATATTGCTATGGAACTTGAAAAAATTGCTCTAAATGATGAATACTTTATTGAAAAAAAGCTTTATCCTAATGTTGATTTTTATTCTGGTATTACNNNNNNNNNNNNNNNNNNNNNNNNNNNNNNNNNNNNNNNNNNNNNNNNNNNNNNNNNNNNNNNNNNNNNNNNNNNNNNNNNNNNNNNNNNNNNNNNNNNNNNNNNNNNNNNNNNNNNNNNNNNNNNNN
>*B._sp._ERIN_gltA1_CZ46
NNNNNNNNNNNNNNNNNNNNNNNNNNNNNNNNNNNNNNNNNNNNNNNNNNNNNNNNNNNNNNNNNNNNNNNNNNNNNNNNNNNNNNNNNNNNNNNNNNNNNNNNNNNNNNNNNNNNNNNNNNNNNNNNNNNNNNNNNNNNNNNNNNNNNNNNNNNNNNNNNNNNNNNNNNNNNNNNNNNNNNNNNNNNNNNNNNNNNNNNNNNNNNNNNNNNNNNNNNNNNNNNNNNNNNNNNNNNNNNNNNNNNNNNNNNNNNNNNNNNNNNNNNNNNNNNNNNNNNNNNNNNNNNNNNNNNNNNNNNNNNNNNNNNNNNNNNNNNNNNNNNNNNNNNNNNNNNNNNNNNNNNNNNNNNNNNNNNNNNNNNNNNNNNNNNNNNNNNNNNNNNNNNNNNNNNNNNNNNNNNNTGATTCCATTGACATTACAGATTCCCAACAAAGAATGATTGCTTCTATTCGTCTTATTTCCAAAGTGCCAACTCTTGCTGCGATGGCATATAAATATAGCATTGGGCAACCATTTGTTTATCCGCGTAACGATCTCAGTTATGCCGCAAATTTCCTTCATATGTGCTTTTCTGTTCCTTGCGAAGAATATAAAATTAACCCAGTTCTTGTTCAAGCTATGGACCGAATTTTTACCCTTCATGCAGATCATGAACAAAATGCATCTACATCAACTGTACGTCTTGCTGGCTCATCAGGAGCCAATCCATTTGCATGTATAGCAGCAGGTGTAGCATGCCTTTNNNNNNNNNNNNNNNNNNNNNNNNNNNNNNNNNNNNNNNNNNNNNNNNNNNNNNNNNNNNNNNNNNNNNNNNNNNNNNNNNNNNNNNNNNNNNNNNNNNNNNNNNNNNNNNNNNNNNNNNNNNNNNNNNNNNNNNNNNNNNNNNNNNNNNNNNNNNNNNNNNNNNNNNNNNNNNNNNNNNNNNNNNNNNNNNNNNNNNNNNNNNNNNNNNNNNNNNNNNNNNNNNNNNNNNNNNNNNNNNNNNNNNNNNNNNNNNNNNNNNNNNNNNNNNNNNNNNNNNNNNNNNNNNNNNNNNNNNNNNNNNNNNNNNNNNNNNNNNNNNNNNNNNNNNNNNNNNNNNNNNNNNNNNNNNNNNNNNNNNNNNNNNNNNNNNNNNNNNNNNNNNNNNNNNNNNNNNNNNNNNNNNNNNNNNNNNNNNNNNNNNNNNNNNNNNNNNNNNNNNNNNNNNNNNNNNNNN
>B._clarridgeiae_FN645454
AAAAATAGAATTAGCTGTACGTAAAGGCACCATTGGCCCTGATGTCATCGAGATTGCGTCTCTCTATAAACAAACAGATACCTTTACTTATGATCCTGGCTTTACCTCAACTGCTTCTTGTGAATCAAAAATTACTTATATCGACGGTGACAAGGGGATCTTGCTTTATCGTGGTTATTCTATTGACCAGCTCGCTGAAAAAGGAGACTTTCTGGAAAGCTGCTATCTTTTGCTCTATGGTGAACTACCAAACAAACAAGAAAAAATTGATTTTGACCACCGTATTATGCAGCACACGATGGTACATGAACAATTTGCAAGATTTTTCCATGGTTTTCGTCGTGATTCTCATCCTATGGCTGTTATGGTTGCTTGCCTTGGAGCTATGTCTGCATTCTATCACGATTCCATTGACATCACAGATTCCCAACAAAGAATGATTGCTTCCATTCGTCTTATTTCCAAAGTACCAACTCTCGCTGCAATGGCATATAAATATAGCATTGGGCAACCATTTGTTTATCCACGTAATGATCTCAGTTACGCCGCAAATTTCCTTCATATGTGCTTTTCTGTTCCTTGCGAAGAATATAAAATTAACCCAGTGCTTGCTCGAGCTATGGACCGAATTTTTACCCTTCATGCAGACCATGAACAAAATGCATCTACATCAACTGTACGTCTTGCTGGTTCATCAGGAGCTAATCCATTTGCATGTATAGCAGCGGGTGTAGCATGCCTTTGGGGACCAGCGCATGGTGGTGCTAATGAAACATGTCTAAAAATGCTGCAAGAAATAGGCACTGTTCAAAAAATTCCTGAGTTTATTGCACGCGCAAAAGACAAAAATGATCGTTTCCGTCTTATGGGTTTTGGTCATCGTGTCTATAAAAATTATGATCCACGTGCGAAAATTATGCAACAAACTTGCCATGAAGTCTTAAAAGAACTCAATATCCAAGATGATCCACTTCTTGATATCGCTATGGAACTTGAAAAAATTGCTTTGAATGATGAATACTTTATTGAAAAAAAGCTTTATCCTAATGTTGATTTCTATTCTGGTATTACATTAAAAGCCTTAGGCTTCCCGACTGAAATGTTTACTGTTCTCTTTGCATTAGCACGCAGTGTTGGCTGGGTTGCACAATGGAAAGAAATGATTGAAGATCCAGCACAAAAAATTGGCCGTCCACGCC
>B._ancashensis_KC886736
AAAAATAGACCTACCAGTGCGTAAAGGAACTATCGGTCCTGATGTTATTGAAATTGCATCCCTTCACAAAGAAACAAACATTTTTACCTACGATCCTGGTTTTACCTCAACAGCCTCTTGTGAATCAAAAATTACTTATATCGATGGAGATGAAGGGATATTGCTGTATCATGGCTATTCCATTGATCAACTAGCTGAAAATGGTGATTTCCTTGAAACATGTTACCTCTTGCTTTACGGTGAGCTACCAAATAGACAAGAAAAAATAGATTTCGATCGCCGTATTATGCAGCACACAATGGTGCATGAACAATTTGCACGATTTTTTCATGGTTTTCGTCGTGATTCCCATCCTATGGCTGTTATGGTTGCCTGCCTTGGTGCAATGTCTGCATTTTACCACGACTCTATTGACATTACGGATTCTCAACAACGAATGATTGCCTCTGTCCGCCTTATTGCAAAGGTTCCAACTCTTGCTGCGATGGCATATAAATACAGCATCGGACAACCCTTTGTATATCCACGTAATGACCTTGGCTATGCAGCTAATTTTCTTCATATGTGTTTCTCTGTTCCTTGCGAAGAATATGTTGTAAATCCTGTTCTTTCTCAAGCTATGGATCGAATATTTACTCTTCACGCAGACCATGAACAAAATGCATCAACATCAACAGTGCGTCTCGCGGGATCATCAGGGGCTAATCCATTCGCCTGCATTGCAGCAGGTGTTGCATGTCTTTGGGGACCAGCCCATGGTGGTGCAAATGAAGCATGCCTAAAAATGCTGCAGGAAATCGGTTCTATTAAAAAAATTCCTGAATTCATTGCGCGTGCAAAAGATAAAAATGATCCTTTTCGCCTCATGGGATTTGGTCATCGAGTTTATAAAAATTATGATCCACGTGCAAAGCTTATGCAAAAAACCTGTCATGAGGTTTTAAAAGAATTAAATATTCAAAATGATCCACTCTTTGATATCGCTATGGAGCTTGAACACATTGCTCTCAATGATGAATATTTTATTGAAAAGAAACTCTATCCTAATATTGATTTTTATTCTGGTATTACATTGAGGGCCATGGGTTTCCCTACTGAAATGTTTACTGTTCTTTTCGCATTAGCGCGTAGTGTTGGCTGGGTTGCTCAGTGGAAAGAAATGATTGAAGATCCAGCGCAAAAAATCGGTAGACCACGCC
>B._doshiae_Z70017
NNNNNNNNNNNNNNNNNNNNNNNNNNNNNNNNNNNNNNNNNNNNNNNNNNNNNNNNNNNNNNNNNNNNNNNNNNNNNNNNNNNNNNNNNNNNNNNNNNNNNNNNNNNNNNNNNNNNNNNNNNNNNNNNNNNNCACTTATATTGATGGCGATAAAGGAATATTGCTTTATCGCGGTTATCCTATCGAACAACTAGCTGAAAAAGGGGATTTTTTAGAAAGCTGCTATCTTTTACTGTACGGAGAACTTCCAACACAACAAGAAAAAAACGATTTTGACCGCCGTATTATGCAACACACGATGGTACACGAACAATTTTCACGGTTTTTCCAAGGCTTTCGCCGTGACTCTCATCCTATGGCCGTTATGGTTGCGTGTCTTGGGGCTATGTCCGCATTCTATCACGATTCTATTGATATTACAGATCCTCAACAGAGAATGATTGCTTCTATTCGCCTCATTTCAAAGGTTCCAACTCTTGCCGCTATGGCTTACAAATATAGCATTGGACAAGCATTTGTGTATCCCCATAATAGTCTTAGCTATGCCGCAAATTTCCTTCGTATGTGCTTTGCTGTCCCTTGTGAAGAATACCAAGTTAATCCAGTGCTCACTCGAGCTATGGATAGAATTTTTATCCTTCATGCCGATCATGAACAAAATGCTTCTACCTCCACTGTACGCCTTGCAGGATCATCAGGGGCTAATCCATTTGCATGTATCGCAGCAGGTGTTGCATGTCTTTGGGGACCAGCGCATGGCGGGGCCAATGAAGCATGTTTGAAAATGCTCAAAGAAATAGGTTCTGTGAAAAAAATTCCTGAATTTATTGCTCGTGCAAAAGATAAAAATGATCCCTTCCGCCTTATGGGATTTGGTCATAGAGTCTATAAAAATTATGATCCACGTGCAAAAATTATGCAAAAAACTTGCCATGAAGTTTTAAAAGAATTGAACCGCCAAGATGATCCACTTCTTGATATCGCTATAGAACTTGAACACATTGCTTTAAACGATGAATACTTCATTGAGAAAAAACTTTATCCAAATGTTGATTTTTATTCTGGCATTACATTAAAAGCTCTAGGCTTCCCAANNNNNNNNNNNNNNNNNNNNNNNNNNNNNNNNNNNNNNNNNNNNNNNNNNNNNNNNNNNNNNNNNNNNNNNNNNNNNNNNNNNNNNNNNNNNNNNNNNNNNNNNN
>B._bovis_MN615935
NNNNNNNNNNNNNNNNNNNNNNNNNNNNNNNNNNNNNNNNNNNNNNNNNNNNNNNNNNNNNNNNNNNNNNNNNNNNNNNNNNNNNNNNNNNNNNNNNNNNNNNNNNNNNNNNNNNNNNNNNNNNNNNNNNNNNNNNNNNNNNNNNNNNNNNNNNNNNNNNNNNNNNNNNNNNNNNNNNNNNNNNNNNNNNNNNNNNNNNNNNNNNNNNNNNNNNNNNNNNNNNNNNNNNNNNNNNNNNNNNNNNNNNNNNNNNNNNNNNNNNNNNNNNNNNNNNNNNNNNNNNNNNNNNNNNNNNNNNNNNNNNNNNNNNNNNNNNNNNNNNNNNNNNNNNNNNNNNNNNNNNNNNNNNNNNNNNNNNNNNNNNNNNNNNNNNNNNNNNNNNNNNNNNNNNNNNNNNNNNNNTGACTCCATTGATATTACAGACGCACAACAAAGAATGATCGCTTCTATTCGTCTTATTGCAAAAGTTCCAACTCTTGCTGCTATGGCTTATAAATATAGTATTGGACAACCCTTTGTTTATCCACGTAATGATCTTAGTTATGCTGCAAATTTCCTTCACATGTGTTTTTCCGTTCCTTGTGAAGAATACAAAGTTAATCCAGTTCTTGCACGAGCCATGGACCGAATCTTTACTCTGCATGCAGATCATGAACAAAACGCATCCACATCAACCGTACGCCTTGCAGGCTCGTCAGGAGCTAATCCGTTTGCGTGTATCGCAGCAGGTGTTGCATGCCTTTGGGGACCAGCTCATGGTGGTGCCAATGAAGCATGCCTAAAAATGCTGCAAGAAATAGGTTCTACTGAAAAAATTCCTGAATTTATCGAACGTGCAAAAGATAAAAATGATCCTTTCCGTCTTATGGGTTTTGGGCATCGAGTTTATAAAAATTATGATCCACGTGCAAAACTTATGCAAAAAACCTGCCATGAAGTTTTAAAAGAACTAAACATTCAAGATGATCCACTTCTTGACATTGCTATGGAGCTTGAAAAAATTGCTCTAAATGATGAATACTTTATTGAAAAAAAGCTCTATCCTAATGTTGATTTCTATTCTGGAATTACATTAAAAGCTTTAGGTTTTCCTACCGAAATGTTTACTGTTCTTTTTGCATTGGCACGTAGTGTTGGCTGGGTTGCTCAANNNNNNNNNNNNNNNNNNNNNNNNNNNNNNNNNNNNNNNNNNNNNNNNN
>*B._melophagi_gltA2_CZ87
NNNNNNNNNNNNNNNNNNNNNNNNNNNNNNNNNNNNNNNNNNNNNNNNNNNNNNNNNNNNNNNNNNNNNNNNNNNNNNNNNNNNNNNNNNNNNNNNNNNNNNNNNNNNNNNNNNNNNNNNNNNNNNNNNNNNNNNNNNNNNNNNNNNNNNNNNNNNNNNNNNNNNNNNNNNNNNNNNNNNNNNNNNNNNNNNNNNNNNNNNNNNNNNNNNNNNNNNNNNNNNNNNNNNNNNNNNNNNNNNNNNNNNNNNNNNNNNNNNNNNNNNNNNNNNNNNNNNNNNNNNNNNNNNNNNNNNNNNNNNNNNNNNNNNNNNNNNNNNNNNNNNNNNNNNNNNNNNNNNNNNNNNNNNNNNNNNNNNNNNNNNNNNNNNNNNNNNNNNNNNNNNNNNNNNNNNNNNNNNNNNNNNNNNNNNNNNNNNNNNNNNNNNNNNNNNNNNNNNNNNNNNNNNNNNNNNNNNNNNNNNNNNNNNNNNNNNNNNNNNNNNNNNNNNNNNNNNNNNNNNNNNNNNNNNNNNNNNNNNNNNNNNNNNNNNNNNNNNNNNNNNNNNNNNNNNNNNNNNNNNNNNNNNNNNNNNNNNNNNNNNNNNNNNNNNNNNNNNNNNNNNNNNNNNNNNNNNNNNNNNNNNNNNNNNNNNNNNNNNNNNNNNNNNNNNNNNNNNNNNNNNNNNNNNNNNNNNNNNNNNNNNNNNNNNNNNNNNNNNNNNNNNNNNNNNNNNNNNNNNNNNNNNNNNNNNNNNNNNNNNNNNNNNNNNNNNNNNNNNNNNTGCTAATGAAGCATGCTTAAAAATGCTGCAAGAAATAGGTTCTATTGAAAAAATTCCTGAATTTATCGCACGTGCAAAAGATAAAAATGATCCTTTCCGTCTTATGGGCTTTGGCCACAGAGTTTATAAAAATTATGATCCACGTGCAAAACTTATGCAAAAAACCTGCCATGAAGTTTTAAAAGAACTAAATATTAAAGATGATCCACTTCTTGACATTGCTATGGAGCTTGAAAAAATTGCCTTGAGTGATGAATACTTTATTGAAAAAAAGCTCTATCCTAATGTTGATTTCTATTCTGGAATTACATTAAAAGCTTTAGGCTTTCCTACCGAAANNNNNNNNNNNNNNNNNNNNNNNNNNNNNNNNNNNNNNNNNNNNNNNNNNNNNNNNNNNNNNNNNNNNNNNNNNNNNNNNNNNNNNNNNNNNNNNNNNN
>B._melophagi_MT635399
NNNNNNNNNNNNNNNNNNNNNNNNNNNNNNNNNNNNNNNNNNNNNNNNNNNNNNNNNNNNNNNNNNNNNNNNNNNNNNNNNNNNNNNNNNNNNNNNNNNNNNNNNNNNNNNNNNNNNNNNNNNNNNNNNNNNNNNNNNNNNNNNNNNNNNNNNNNNNNNNNNNNNNNNNNNNNNNNNNNNNNNNNNNNNNNNNNNNNNNNNNNNNNNNNNNNNNNNNNNNNNNNNNNNNNNNNNNNNNNNNNNNNNNNNNNNNNNNNNNNNNNNNNNNNNNNNNNNNNNNNNNNNNNNNNNNNNNNNNNNNNNNNNNNNNNNNNNNNNNNNNNNNNNNNNNNNNNNNNNNNNNNNNNNNNNNNNNNNNNNNNNNNNNNNNNNNNNNNNNNNNNNNNNNNNNNNNNNNNNNNNNNNNNNNNNNNNNNNNNNNNNNNNNNNNNNNNNNNNNNNNNNNNNNNNNNNNNNNNNNNNNNNNNNNNNNNNNNNNNNNNNNNNNNNNNNNNNNNNNNNNNNNNNNNNNNNNNNNNNNNNNNNNNNNNNNNNNNNNNNNNNNNNNNNNNNNNNNNNNNNNNNNNNNNNNNNNNNNNNNNNNNNNNNNNNNNNNNNNNNNNNNNNNNNNNNNNNNNNNNNNNNNNNNNNNNNNNNNNNNNNNNNNNNNNNNNNNNNNNNNNNNNNNNNNNNNNNNNNNNNNNNNNNNNNNNNNNNNNNNNNNNNNNNNNNNNNNNNNNNNNNNNNNNNNNNNNNNNNNNNNNGGGGACCAGCTCATGGTGGTGCTAATGAAGCATGCTTAAAAATGCTGCAAGAAATAGGTTCTATTGAAAAAATTCCTGAATTTATCGCACGTGCAAAAGATAAAAATGATCCTTTCCGTCTTATGGGCTTTGGCCACAGAGTTTATAAAAATTATGATCCACGTGCAAAACTTATGCAAAAAACCTGCCATGAAGTTTTAAAAGAACTAAATATTAAAGATGATCCACTTCTTGACATTGCTATGGAGCTTGAAAAAATTGCCTTGAGTGATGAATACTTTATTGAAAAAAAGCTCTATCCTAATGTTGATTTCTATTCTGGAATTACATTAAAAGCTTTAGGCTTTCCTACCGAAANNNNNNNNNNNNNNNNNNNNNNNNNNNNNNNNNNNNNNNNNNNNNNNNNNNNNNNNNNNNNNNNNNNNNNNNNNNNNNNNNNNNNNNNNNNNNNNNNNN
>B._melophagi_AY724768
NNNNNNNNNNNNNNNNNNNNNNNNNNNNNNNNNNNNNNNNNNNNNNNNNNNNNNNNNNNNNNNNNNNNNNNNNNNNNNNNNNNNNNNNNNNNNNNNNNNNNNNNNNNNNNNNNNNNNNNNNNNNNNNNNNNNNNNNNNNNNNNNNNNNNNNNNNNNNNNNNNNNNNNNNNNNNNNNNNNNNNNNNNNNNNNNNNNNNNNNNNNNNNNNNNNNNNNNNNNNNNNNNNNNNNNNNNNNNNNNNNNNNNNNNNNNNNNNNNNNNNNNNNNNNNNNNNNNNNNNNNNNNNNNNNNNNNNNNNNNNNNNNNNNNNNNNNNNNNNNNNNNNNNNNNNNNNNNNNNNNNNNNNNNNNNNNNNNNNNNNNNNNNNNNNNNNNNNNNNNNNNNNNNNNNNNNNNNNNNNNNNNNNNNNNNNNNNNNNNNNNNNNNNNNNNNNNNNNNNNNNNNNNNNNNNNNNNNNNNNNNNNNNNNNNNNNNNNNNNNNNNNNNNNNNNNNNNNNNNNNNNNNNNNNNNNNNNNNNNNNNNNNNNNNNNNNNNNNNNNNNNNNNNNNNNNNNNNNNNNNNNNNNNNNNNNNNNNNNNNNNNNNNNNNNNNNNNNNNNNNNNNNNNNNNNNNNNNNNNNNNNNNNNNNNNNNNNNNNNNNNNNNNNNNNNNNNNNNNNNNNNNNNNNNNNNNNNNNNNNNNNNNNNNNNNNNNNNNNNNNNNNNNNNNNNNNNNNNNNNNNNNNNNNNNNNNNNNNNNNNNNGGGGACCAGCTCATGGTGGTGCTAATGAAGCATGCTTAAAAATGCTGCAAGAAATAGGTTCTATTGAAAAAATTCCTGAATTTATCGCACGTGCAAAAGATAAAAATGATCCTTTCCGTCTTATGGGCTTTGGCCACAGAGTTTATAAAAATTATGATCCACGTGCAAAACTTATGCAAAAAACCTGCCATGAAGTTTTAAAAGAACTAAATATTAAAGATGATCCACTTCTTGACATTGCTATGGAGCTTGAAAAAATTGCCTTGAGTGATGAATACTTTATTGAAAAAAAGCTCTATCCTAATGTTGATTTCTATTCTGGAATTACATTAAAAGCTTTAGGCTTTCCTACCGAAANNNNNNNNNNNNNNNNNNNNNNNNNNNNNNNNNNNNNNNNNNNNNNNNNNNNNNNNNNNNNNNNNNNNNNNNNNNNNNNNNNNNNNNNNNNNNNNNNNN
>B._chomelii_JN646654
NNNNNNNNNNNNNNNNNNNNNNNNNNNNNNNNNNNNNNNNNNNNNNNNNNNNNNNNNNNNNNNNNNNNNNNNNNNNNNNNNNNNNNNNNNNNNNNNNNNNNNNNCCTCAACCGCTTCTTGTGAATCAAAAATTACTTATATTGATGGCGATGAAGGAGTATTACTTTACCACGGTTACTCTATCGACCAATTAGCTGAAAATGGAGACTTCCTCGAAGTATGTTATCTTTTACTTTACGGTGAATTGCCAACTAAACAAGAAAAAGATGATTTTGATCGCCGGATTATGCACCATACAATGGTGCACGAACAATTTTCACGTTTTTTCCATGGATTCCGTCGTGATTCTCACCCTATGGCAGTTATGGTTGCTTGTCTTGGAGCCATGTCTGCTTTTTATCATGACTCCATTGATATTACAGATGCAAAACAAAGAATGATCGCTTCTATTCGTCTTATTGCAAAAGTTCCAACTCTTGCTGCTATGGCTTATAAATACAGCATTGGACAACCTTTTGTTTATCCACGTAACGACCTTGGTTATGCTGCAAATTTCCTTCACATGTGCTTTTCTGTTCCTTGTGAAGAATACAAAGTTAATCCAGTTCTTGCGCGAGCTATGGACCGAATCTTCACTTTGCATGCAGATCATGAACAAAACGCATCCACATCAACCGTACGTCTGGCAGGTTCATCAGGAGCAAACCCGTTTGCGTGTATTGCAGCAGGTGTTGCGTGCCTTTGGGGGCCAGCCCATGGTGGTGCTAATGAAGCATGCTTAAAAATGCTGCAAGAAATAGGTTCTATTGAAAAAATTCCTGAATTTATCGCACGTGCAAAAGATAAAAATGATCCTTTCCGTCTTATGGGTTTTGGCCACAGAGTTTATAAAAATTACGATCCACGTGCAAAACTTATGCAAAAAACCTGCCATGAAGTTTTAAAAGAACTAAATATTAAAGATGATCCACTTCTTGACATTGCTATGGAGCTTGAAAAAATTGCCTTAAGTGATGAATACTTTATTGAAAAAAAGCTTTATCCTAATGTTGATTTCTATTCTGGAATTACATTAAAAGCTCTAGGCTTTCCTACTGAAANNNNNNNNNNNNNNNNNNNNNNNNNNNNNNNNNNNNNNNNNNNNNNNNNNNNNNNNNNNNNNNNNNNNNNNNNNNNNNNNNNNNNNNNNNNNNNNNNNN
>B._schoenbuchensis_CP019789_(reversed)
AAAAATAGAACTACCAGTGCATAAAGGAACCATTGGGCCTGATGTAATTGAAATTACTTCTCTTTATAAAGAAACTGATAGTTTTACTTATGATCCTGGGTTTACCTCAACCGCTTCTTGTGAATCAAAAATTACTTATATTGATGGCGATGAAGGAGTATTACTTTACCATGGTTATTCTATCGACCAATTAGCTGAAAACGGAGACTTTCTCGAAGTATGTTATCTTTTACTTTACGGTGAATTGCCAACTAAACAAGAAAAAGATGATTTTGATCGCCGGATTATGCACCATACAATGGTGCACGAACAATTTTCACGTTTTTTCCATGGATTCCGTCGTGATTCTCACCCTATGGCAGTTATGGTTGCTTGTCTTGGAGCCATGTCTGCTTTTTATCATGACTCCATTGATATTACAGATGCAAAACAAAGAATGATCGCTTCTATTCGTCTTATTGCAAAAGTTCCAACTCTTGCTGCTATGGCTTATAAATACAGCATCGGACAACCTTTTGTTTATCCACGTAACGATCTTGGTTATGCTGCAAATTTCCTTCACATGTGCTTTTCTGTTCCTTGTGAAGAATACAAAGTTAATCCAGTTCTTGCGCGAGCTATGGACCGAATCTTTACTCTACATGCAGATCATGAACAAAACGCATCCACATCAACCGTACGTCTAGCAGGTTCATCAGGAGCAAATCCGTTTGCGTGTATTGCAGCAGGTGTTGCGTGCCTTTGGGGGCCAGCTCATGGTGGTGCTAATGAAGCATGCTTAAAAATGCTGCAAGAAATAGGTTCTATTGAAAAAATTCCTGAGTTTATCGCACGTGCAAAAGATAAAAATGATCCTTTCCGTCTTATGGGCTTTGGCCACAGAGTTTATAAAAATTACGATCCACGTGCAAAACTTATGCAAAAAACCTGCCATGAAGTTTTAAAAGAACTAAATATTAAAGATGATCCACTTCTTGACATTGCTATGGAGCTTGAAAAAATTGCCTTAAGTGATGAATACTTTATTGAAAAAAAGCTTTATCCTAATGTTGATTTCTATTCTGGAATTACATTAAAAGCTCTAGGCTTTCCTACTGAAATGTTTACTGTTCTTTTTGCATTGGCACGTAGTGTTGGTTGGGTTGCACAATGGAAAGAAATGATTGAAGATCCAGCGCAAAAAATTGGACGCCCGCGCC
>*B._washoensis_gltA1_CZ22
NNNNNNNNNNNNNNNNNNNNNNNNNNNNNNNNNNNNNNNNNNNNNNNNNNNNNNNNNNNNNNNNNNNNNNNNNNNNNNNNNNNNNNNNNNNNNNNNNNNNNNNNNNNNNNNNNNNNNNNNNNNNNNNNNNNNNNNNNNNNNNNNNNNNNNNNNNNNNNNNNNNNNNNNNNNNNNNNNNNNNNNNNNNNNNNNNNNNNNNNNNNNNNNNNNNNNNNNNNNNNNNNNNNNNNNNNNNNNNNNNNNNNNNNNNNNNNNNNNNNNNNNNNNNNNNNNNNNNNNNNNNNNNNNNNNNNNNNNNNNNNNNNNNNNNNNNNNNNNNNNNNNNNNNNNNNNNNNNNNNNNNNNNNNNNNNNNNNNNNNNNNNNNNNNNNNNNNNNNNNNNNNNNNNNNNNNNNNNNNNNNCGACTCCATAGATATTACAGATCCTCAACAGAGAATGATCGCTTCTATTCGTCTCATTTCAAAGGTTCCAACTCTTGCTGCTATGGCATATAAATACAGTATTGGGCAGGCATTTGTTTATCCGCGTAATGATCTTAGTTACGCTGCCAATTTTCTTCATATGTGTTTTTCTGTTCCTTGTGAAGAATATAAAATCAATCCTGTGCTTACTCGTGCTATGGATCGAATCTTTATCCTTCATGCAGATCATGAACAAAATGCTTCTACATCCACTGTACGTCTTGCTGGATCATCAGGAGCTAACCCGTTTGCATGTATTGCAGCCGGTGTTGCATGTCTTTNNNNNNNNNNNNNNNNNNNNNNNNNNNNNNNNNNNNNNNNNNNNNNNNNNNNNNNNNNNNNNNNNNNNNNNNNNNNNNNNNNNNNNNNNNNNNNNNNNNNNNNNNNNNNNNNNNNNNNNNNNNNNNNNNNNNNNNNNNNNNNNNNNNNNNNNNNNNNNNNNNNNNNNNNNNNNNNNNNNNNNNNNNNNNNNNNNNNNNNNNNNNNNNNNNNNNNNNNNNNNNNNNNNNNNNNNNNNNNNNNNNNNNNNNNNNNNNNNNNNNNNNNNNNNNNNNNNNNNNNNNNNNNNNNNNNNNNNNNNNNNNNNNNNNNNNNNNNNNNNNNNNNNNNNNNNNNNNNNNNNNNNNNNNNNNNNNNNNNNNNNNNNNNNNNNNNNNNNNNNNNNNNNNNNNNNNNNNNNNNNNNNNNNNNNNNNNNNNNNNNNNNNNNNNNNNNNNNNNNNNNNNNNNNNNNNNNNN
>B._washoensis_AF449760
NNNNNNNNNNNNNNNNNNNNNNNNNNNNNNNNNNNNNNNNNNNNNNNNNNNNNNNNNNNNNNNNNNNNNNNNNNNNNNNNNNNNNNNNNNNNNNNNNNNNNNNNNNNNNNNNNNNNNNNNNNNNNNNNNNNNNNNNNNNNNNNNNNNNNNNNNNNNNNNNNNNNNNNNNNNNNNNNNNNNNNNNNNNNNNNNNNNNNNNNNNNNNNNNNNNNNNNNNNNNNNNNNNNNNNNNNNNNNNNNNNNNNNNNNNNNNNNNNNNNNNNNNNNNNNNNNNNNNNNNNNNNNNNNNNNNNNNNNNNNNNNNNNNNNNNNNNNNNNNNNNNNNNNNNNNNNNNNNNNNNNNNNNNNNNNNNNNNNNNNNNNNNNNNNNNNNNNNNNNNNNNNNNNNNNNNNNNNNNNNNNNNNNNNNNNNNNNNNNNNNNNNNNNNNNNNNNNNNNNNNNNNNNNNNNNNNNNNNNNNNNNNNNNNNNNNNNNNNNNNNNNNNNNNNNNNNNNNNNNNNNNNNNNNNNNNNNNNNNNNNNNNNNNNNNNNNNNNNNNNNNNNNNNNNNNNNNNNNNNNNNNNNNNNNNNNNNNNNNNNNNNNNNNNNNNNNNNNNNNNNNNNNNNNNNNNNNNNNNNNNNNNNNNNNNNNNNNNNNNNNNNNNNNNNNNNNNNNNNNNNNNNNNNNNNNNNNNNNNNNNNNNNNNNNNNNNNNNNNNNNNNNNNNNNNNNNNNNNNNNNNNNNNNNNNNNNNNNNNNNNNNNNNNNNNNNNNNNNNNNNNNGCCAATGAAGCATGCCTAAAAATGTTACAGGAAATAGGTTCTGTCAGAAGAATTCCTGAATTTATTACTCGTGCAAAAGATAAAAATGATCCTTTCCGTCTTATGGGGTTTGGTCATCGAGTATATAAAAATTATGATCCACGTGCAAAAATCATGCAACAAACCTGCCATGAGGTCTTAAAAGAACTCAATATCCAAGATGATCCACTTCTTGATATCGCTATAGAACTTGAAAAAATTGCCCTGAATGATCAATATTTTGGTGAAAAAAAGCTTTATCCAAATGTCGATTTTTATTCTGGCATTACACTAAAGGCTTTAGGCTTTCCAANNNNNNNNNNNNNNNNNNNNNNNNNNNNNNNNNNNNNNNNNNNNNNNNNNNNNNNNNNNNNNNNNNNNNNNNNNNNNNNNNNNNNNNNNNNNNNNNNNNNNNNNN
>*B._washoensis_specificPCR_CZ146
NNNNNNNNNNNNNNNNNNNNNNNNNNNNNNNNNNNNNNNNNNNNNNNNNNNNNNNNNNNNNNNNNNNNNNNNNNNNNNNNNNNNNNNNNNNNNNNNNNNNNNNNNNNNNNNNNNNNNNNNNNNNNNNNNNNNNNNNNNNNNNNNNNNNNNNNNNNNNNNNNNNNNNNNNNNNNNNNNNNNNNNNNNNNNNNNNNNNNNNNNNNNNNNNNNNNNNNNNNNNNNNNNNNNNNNNNNNNNNNNNNNNNNNNNNNNNNNNNNNNNNNNNNNNNNNNNNNNNNNNNNNNNNNNNNNNNNNNNNNNNNNNNNNNNNNNNNNNNNNNNNNNNNNNNNNNNNNNNNNNNNNNNNNNNNNNNNNNNNNNNNNNNNNNNNNNNNNNNNNNNNNNNNNNNNNNNNNNNNNNNNNNNNNNNNNNNNNNNNNNNNNNNNNNNNNNNNNNNNNNNNNNNNNNNNNNNNNNNNNNNNNNNNNNNNNNNNNNNNNNNNNNNNNNNNNNNNNNNNNNNNNNNNNNNNNNNNNNNNNNNNNNNNNNNNNNNNNNNNNNNNNNNNNNNNNNNNNNNNNNNNNNNNNNNNNNNNNNNNNNNNNNNNNNNNNNNNNNNNNNNNNNNNNNNNNNNNNTGCTATGGATCGAATCTTTATCCTTCATGCAGATCATGAACAAAATGCTTCTACATCCACTGTACGTCTTGCTGGATCATCAGGAGCTAACCCGTTTGCATGTATTGCAGCCGGTGTTGCATGTCTTTGGGGGCCAGCGCACGGCGGAGCCAATGAAGCATGCCTAAAAATGTTACAGGAAATAGGTTCTGTCAGAAGAATTCCTGAATTTATTACTCGTGCAAAAGATAAAAATGATCCTTTCCGTCTTATGGGGTTTGGTCATCGAGTGTATAAAAATTATGATCCACGTGCAAAAATCATGCAACAAACCTGCCATGAGGTCTTAAAAGAACTCAATATCCAAGATGATCCACTTCTTGATATCGCTATAGAACTTGAAAAAATTGCCCTGAATGATCAATATTTTGTTGAAAAAAAGCTTTATCCAAATGTCGATTTTTATTCTGGCATTACACTAAAGGCTTTAGGCTTTCCAACTGAAATGTTTACTGTCCTTTTTGCATTAGCACGCAGTGTCGGCTGGGTCGCGCAATGGAAAGAAATGATTGAGGATTCTGCGCAAAAAATTGGTCGACCACGAC
>B._washoensis_AB444974
NNNNNNNNNNNNNNNNNNNNNNNNNNNNNNNNNNNNNNNNNNNNNNNNNNNNNNNNNNNNNNNNNNNNNNNNNNNNNNNNNNNNNNNNNNNNNNNNNNNNNNNNNNNNNNNNNNNNNNNNNNNNNNNNNNNNNNNNNNNNNNNNNNNNNNNNNNNNNNNNNNNNNNNNNNNNNNNNNNNNNNNNNNNNNNNNNNNNNNNNNNNNNNNNNNNNNNNNNNNNNNNNNNNNNNNNNNNNNNNNNNNNNNNNNNNNNNNNNNNNNNNNNNNNNNNNNNNNNNNNNNNNNNNNNNNNNNNNNNNNNNNNNNNNNNNNNNNNNNNNNNNNNNNNNNNNNNNNNNNNNNNNNNNNNNNNNNNNNNNNNNNNNNNNNNNNNNNNNNNNNNNNNNNNNNNNNNNNNNNNNNNNNNNNNNNNNNNNNNNNNNNNNNNNNNNNNNNNNNNNNNNNNNNNNNNNNNNNNNNNNNNNNNNNNNNNNNNNNNNNNNNNNNNNNNNNNNNNNNNNNNNNNNNNNNNNNNNNNNNNNNNNNNNNNNNNNNNNNNNNNNNNNNNNNNNNNNNNNNNNNNNNNNNNNNNNNNNNNNNNNNNNNNNNNNNNNNNNNNNNNNNNNNNNNNNNNNNNNNNNNNNNNNNNNNNNNNNNNNNNNNNNNNNNNNNNNNNNNNNNNNNNNNNNNNNNNNNNNNNNNNNNNNNNNNNNNNNNNNNNNNNNNNNNNNNNNNNNNNNNNNNNNNNNNNNNNNNNNNNNNNNNNNNNNNNNNNNNNNNNNNAGCCAATGAAGCATGCCTAAAAATGTTACAGGAAATAGGTTCTGTCAGAAGAATTCCTGAATTTATTACTCGTGCAAAAGATAAAAATGATCCTTTCCGTCTTATGGGGTTTGGTCATCGAGTGTATAAAAATTATGATCCACGTGCAAAAATCATGCAACAAACCTGCCATGAGGTCTTAAAAGAACTCAATATCCAAGATGATCCACTTCTTGATATCGCTATAGAACTTGAAAAAATTGCCCTGAATGATCAATATTTTGTTGAAAAAAAGCTTTATCCAAATGTCGATTTTTATTCTGGCATTACACTAAAGGCTTTAGGCTTTCCAACTGAAANNNNNNNNNNNNNNNNNNNNNNNNNNNNNNNNNNNNNNNNNNNNNNNNNNNNNNNNNNNNNNNNNNNNNNNNNNNNNNNNNNNNNNNNNNNNNNNNNNN
>*B._washoensis_specificPCR_CZ12
NNNNNNNNNNNNNNNNNNNNNNNNNNNNNNNNNNNNNNNNNNNNNNNNNNNNNNNNNNNNNNNNNNNNNNNNNNNNNNNNNNNNNNNNNNNNNNNNNNNNNNNNNNNNNNNNNNNNNNNNNNNNNNNNNNNNNNNNNNNNNNNNNNNNNNNNNNNNNNNNNNNNNNNNNNNNNNNNNNNNNNNNNNNNNNNNNNNNNNNNNNNNNNNNNNNNNNNNNNNNNNNNNNNNNNNNNNNNNNNNNNNNNNNNNNNNNNNNNNNNNNNNNNNNNNNNNNNNNNNNNNNNNNNNNNNNNNNNNNNNNNNNNNNNNNNNNNNNNNNNNNNNNNNNNNNNNNNNNNNNNNNNNNNNNNNNNNNNNNNNNNNNNNNNNNNNNNNNNNNNNNNNNNNNNNNNNNNNNNNNNNNNNNNNNNNNNNNNNNNNNNNNNNNNNNNNNNNNNNNNNNNNNNNNNNNNNNNNNNNNNNNNNNNNNNNNNNNNNNNNNNNNNNNNNNNNNNNNNNNNNNNNNNNNNNNNNNNNNNNNNNNNNNNNNNNNNNNNNNNNNNNNNNNNNNNNNNNNNNNNNNNNNNNNNNNNNNNNNNNNNNNNNNNNNNNNNNNNNNNNNNNNNNNNNNNNNNNTGCTATGGATCGAATCTTTATCCTTCATGCAGATCATGAACAAAATGCTTCTACATCCACTGTACGTCTTGCTGGATCATCAGGAGCTAACCCGTTTGCATGTATTGCAGCCGGTGTTGCATGTCTTTGGGGGCCAGCGCACGGCGGAGCCAATGAAGCATGCCTAAAAATGTTACAGGAAATAGGTTCTGTCAGAAGAATTCCTGAATTTATTACTCGTGCAAAAGATAAAAATGATCCTTTCCGTCTTATGGGGTTTGGTCATCGAGTATATAAAAATTATGATCCACGTGCAAAAATCATGCAACAAACCTGCCATGAGGTCTTAAAAGAACTCAATATCCAAGATGATCCACTTCTTGATATCGCTATAGAACTTGAAAAAATTGCCCTGAATGATCAATATTTTGTTGAAAAAAAGCTTTATCCAAATGTCGATTTTTATTCTGGCATTACACTAAAGGCTTTAGGCTTTCCAACTGAAATGTTTACTGTCCTTTTTGCATTAGCACGCAGTGTCGGCTGGGTCGCGCAATGGAAAGAAATGATTGAGGATTCTGCGCAAAAAATTGGTCGACCACGAC
>B._washoensis_MN229489
AAAAATAGAACTACCCGTGCGTAAAGGCACTGTTGGTCCTGACGTTATTGAAATTGCTTCTCTCTATAAAGAAACAGACACTTTTACTTATGATCCTGGTTTTACCTCAACCGCCTCTTGTGAATCAAAAATTACTTATATCGATGGTGATAAAGGAATATTGCTTTATCGTGGTTATCCTATCGACCAACTGGCTCAAAAAGGAGACTTTCTCGAAAGCTGCTATCTTTTACTGTACGGTGAACTCCCAACAAAACAAGAAAAAATCGATTTTGATCGTCGTATTATGCAACACACAATGGTACATGAGCAGTTTGCCCGATTCTTCCACGGTTTTCGTCGTGACTCTCATCCTATGGCCGTCATGGTTGCATGTCTTGGAGCTATGTCAGCATTTTATCACGACTCCATAGATATTACAGATCCTCAACAGAGAATGATCGCTTCTATTCGTCTCATTTCAAAGGTTCCAACTCTTGCTGCTATGGCATATAAATACAGTATTGGGCAGGCATTTGTTTATCCGCGTAATGATCTTAGTTACGCTGCCAATTTTCTTCATATGTGTTTTTCTGTTCCTTGTGAAGAATATAAAATCAATCCTGTGCTTACTCGTGCTATGGATCGAATCTTTATCCTTCATGCAGATCATGAACAAAATGCTTCTACATCCACTGTACGTCTTGCTGGATCATCAGGAGCTAACCCGTTTGCATGTATTGCAGCCGGTGTTGCATGTCTTTGGGGGCCAGCGCACGGCGGAGCCAATGAAGCATGCCTAAAAATGTTACAGGAAATAGGTTCTGTCAGAAGAATTCCTGAATTTATTACTCGTGCAAAAGATAAAAATGATCCTTTCCGTCTTATGGGGTTTGGTCATCGAGTATATAAAAATTATGATCCACGTGCAAAAATCATGCAACAAACCTGCCATGAGGTCTTAAAAGAACTCAATATCCAAGATGATCCACTTCTTGATATCGCTATAGAACTTGAAAAAATTGCCCTGAATGATCAATATTTTGTTGAAAAAAAGCTTTATCCAAATGTCGATTTTTATTCTGGCATTACACTAAAGGCTTTAGGCTTTCCAACTGAAATGTTTACTGTCCTTTTTGCATTAGCACGCAGTGTCGGCTGGGTCGCGCAATGGAAAGAAATGATTGAGGATTCTGCGCAAAAAATTGGTCGACCACGAC
>B._washoensis_MN229502
NNNNNNNNNNNNNNNNNNNNNNNNNNNNNNNNNNNNNNNNNNNNNNNNNNNNNNNNNNNNNNNNNNNNNNNNNNNNNNNNNNNNNNNNNNNNNNNNNNNNNNNNNNNNNNNNNNNNNNNNNNNNNNNNNNNNNNNNNNNNNNNNNNNNNNNNNNNNNNNNNNNNNNNNNNNNNNNNNNNNNNNNNNNNNNNNNNNNNNNNNNNNNNNNNNNNNNNNNNNNNNNNNNNNNNNNNNNNNNNNNNNNNNNNNNNNNNNNNNNNNNNNNNNNNNNNNNNNNNNNNNNNNNNNNNNNNNNNNNNNNNNNNNNNNNNNNNNNNNNNNNNNNNNNNNNNNNNNNNNNNNNNNNNNNNNNNNNNNNNNNNNNNNNNNNNNNNNNNNNNNNNNNNNNNNNNNNNNNNNNNNNNNNNNNNNNNNNNNNNNNNNNNNNNNNNNNNNNNNNNNNNNNNNNNNNNNNNNNNNNNNNNNNNNNNNNNNNNNNNNNNNNNNNNNNNNNNNNNNNNNNNNNNNNNNNNNNNNNNNNNNNNNNNNNNNNNNNNNNNNNNNNNNNNNNNNNNNNNNNNNNNNNNNNNNNNNNNNNNNNNNNNNNNNNNNNNNNNNNNNNNNNNNNNNNNNNNNTGCTATGGATCGAATCTTTATCCTTCATGCAGATCATGAACAAAATGCTTCTACATCCACTGTACGTCTTGCTGGATCATCAGGAGCTAACCCGTTTGCATGTATTGCAGCCGGTGTTGCATGTCTTTGGGGGCCAGCGCACGGCGGAGCCAATGAAGCATGCCTAAAAATGTTACAGGAAATAGGTTCTGTCAGAAGAATTCCTGAATTTATTACTCGTGCAAAAGATAAAAATGATCCTTTCCGTCTTATGGGGTTTGGTCATCGAGTATATAAAAATTATGATCCACGTGCAAAAATCATGCAACAAACCTGCCATGAGGTCTTAAAAGAACTCAATATCCAAGATGATCCACTTCTTGATATCGCTATAGAACTTGAAAAAATTGCCCTGAATGATCAATATTTTGTTGAAAAAAAGCTTTATCCAAATGTCGATTTTTATTCTGGCATTACACTAAAGGCTTTAGGCTTTCCAACTGAAATGTTTACTGTCCTTTTTGCATTAGCACGCAGTGTCGGCTGGGTCGCGCAATGGAAAGAAATGATTGAGGATTCTGCGCAAAAAATTGGTCGACCACGAC
>B._quintana_AP019773_(reversed)
AAAAATAGAACTCTCCATGCGGAAAGGCACTCTTGGTCCTGGCGTCATTGAAATTGCTTCTCTCTACAAAGAAACAGATACTTTTACTTATGATCCTGGTTTCACTTCAACCGCTTCTTGTGAATCAAAAATCACTTACATTGATGGGGATAAAGGAATCTTGCTTTATCGCGGTTATCCTATCGACCAATTAGCTGAAAAAGGAGACTTTCTCGAAAGCTGCTATCTTTTACTTTACGGTGAATTACCAACAAAACAAGAAAAAATTGATTTCGACCGTTGTATTATGCAGCACATGATGGTGCATGAGCAGTTTACAAGGTTTTTTCATGGCTTTCGTCGTGATTCTCACCCTATGGCCGTTATGGTTGCGTGTCTTGGAGCTATGTCTGCATTCTATCACGACTCTATTGATATTAAAGACGCTCAACAGAGAATGATCGCTGCTATTCGCTTGATTTCAAAGGTTCCAACTCTTGCTGCTATGGCGTATAAATATAGCATCGGACAGGCATTTGTTTATCCACGTAATGATCTTAGTTACGCTGCAAATTTCCTCCACATGTGTTTTTCCGTTCCTTGTGAAGAATACAAAATTAATCCAGTACTTAGTCGAGCTATGGATCGAATCTTTACTCTTCATGCAGATCATGAACAAAATGCTTCTACATCCACTGTACGTCTTGCAGGATCATCGGGAGCTAATCCATTTGCATGTATGGCAGCAGGTGTTGCATGCCTTTGGGGACCAGCTCATGGTGGAGCGAATGAAGCGTGCCTAAAGATGTTACAAAAAATAGGCTCTGTTGAAAGAATTCCTGAGTTCATTGCACGAGCAAAAGATAAAAATGATCCTTTCCGTCTTATGGGTTTTGGTCACCGAGTTTATAAAAATTATGATCCACGTGCAAAAATCATGCAACAAACCTGCCATGAAGTTTTAAAAGAACTGAACATTCAAGATGATCCGCTTCTTGATATCGCTATCGCACTTGAAAACATTGCTCTGAATGATGAATATTTTATTGAAAAAAAGCTTTATCCTAATGTTGATTTTTATTCTGGCATTACATTAAAAGCTCTAGGTTTTCCGACCGAAATGTTTACTGTTCTTTTTGCATTAGCACGCAGCATTGGCTGGGTTGCGCAATGGAAAGAAATGATTGAAGATCCTGCACAAAAAATTGGTCGACCACGCC
>B._koehlerae_AF176091
NNNNNNNNNNNNNNNNNNNNNNNNNNNNNNNNNNNNNNNNNNNNNNNNNNNNNNNNNNNNNNNNNNNNNNNNNNNNNNNNNNNNNNNNNNNNNNNNNNNNNNNNCCTCTACCGCTTCGTGTGAATCGAAAATCACTTATATTGATGGTAATGAAGGAATTTTGCTTTATCGCGGTTATCCTATTGATCAATTGGCTGAAAAAGGAGACTTTCTTGAAAGTTGCTATCTTTTACTTTATGGTGAACTTCCAACAAAACAAGAAAAAATTGATTTTGACCGCTGTATTATGCAGCATACGGTGGTTCATGAACAGTTTGCAAGATTTTTCCACGGTTTTCGTCGCGACTCTCACCCTATGGCTGTCATGATTGCATGTCTTGGAGCTATGTCTGCATTCTATCACGACTCTATTGATATTACAGATCCTCAACAGAGAATGATTGCTTCTATTCGTCTCATTTCAAAGGTTCCAACTCTTGCCGCTATGGCCTATAAATATAGCATCGGACAAGCATTTGTTTATCCACGTAATGATCTTAGTTACGCTGCAAATTTCCTCCATATGTGTTTTTCTATCCCTTGTGAAGAATATAAAATTAATCCAGTGCTAACTCGAGCTATGGATCGAATCTTTACCCTTCATGCAGATCATGAACAAAATGCTTCTACATCCACTGTACGTCTTGCAGGTTCATCAGGTGCTAATCCATTTGCATGTATTGCAGCAGGTGTTGCATGCCTTTGGGGACCAGCTCATGGTGGAGCCAATGAAGCATGCCTAAAAATGTTACAAGAAATAGGTTCTGTTGAAAGAATCCCTCAATTCATTGCACGTGCAAAAGATAAAAATGATTCTTTCCGCCTTATGGGTTTTGGTCACCGAGTCTATAAAAATTATGATCCACGTGCAAAAATTATGCAACAAACTTGTCATGAGGTTTTAAAAGAACTAAACATTCAAGATGATCCACTTCTTGATATTGCTATCGCACTTGAAAATATTGCCCTGAATGATGAATATTTTGTTGGAAAAAAACTTTACCCTAATGTCGATTTCTATTCTGGTATTACATTAAAAGCTTTAGGTTTTCCAACTGAAANNNNNNNNNNNNNNNNNNNNNNNNNNNNNNNNNNNNNNNNNNNNNNNNNNNNNNNNNNNNNNNNNNNNNNNNNNNNNNNNNNNNNNNNNNNNNNNNNNN
>B._henselae_L38987
AAAAATAGAACTCTCCGTGCGTAAAGGTACACTTGGTCCTGACGTTATTGAAATTGCTTCTCTCTACAAAGAAACAGATACTTTTACTTATGATCCTGGCTTTACCTCAACTGCTTCGTGTGAATCGAAAATCACTTATATTGATGGTAATGAAGGAATTTTGCTTTATCGTGGTTATCCTATTGACCAATTGGCTGAAAAAGGAGACTTTCTCGAAAGCTGCTATCTTTTGCTTTACGGTGAACTGCCAACAAAACAAGAAAAAATTGATTTTGATCGCTGTATTATGCAGCATACGATGGTTCACGAACAGTTTGCAAGATTTTTCCATGGTTTCCGTCGCGACTCTCATCCTATGGCCGTCATGATTGCATGTCTTGGAGCTATGTCTGCATTCTATCACGACTCTATTGATATTACAGATCCTCAACAGAGAATGATCGCTTCTATTCGTCTCATTTCAAAGGTCCCAACTCTTGCCGCTATGGCCTATAAATATAGCATTGGACAAGCATTTGTTTATCCACGTAATGATCTTAGTTACGCTGCAAATTTTCTCCGTATGTGTTTTTCTGTTCCTTGTGAAGAATATAAAATTAATCCGGTGCTGACTCGAGCTATGGATAGAATCTTTACTCTTCATGCAGATCATGAACAAAATGCTTCGACATCCACTGTACGTCTTGCAGGTTCATCAGGTGCTAATCCATTTGCATGTATTGCAGCAGGTGTTGCATGCCTTTGGGGACCAGCTCATGGTGGAGCTAATGAAGCATGCCTAAAAATGTTACAAGAAATAGGTTCTGTTGAAAGAATTCCTGAATTCATTGCACGTGCAAAAGATAAAAATGATTCTTTCCGCCTTATGGGTTTTGGTCATCGAGTCTATAAAAATTATGATCCACGCGCAAAAATCATGCAACAAACCTGCCATGAGGTTTTAAAAGAATTGAACATTCAAAATGATCCACTTCTTGATATTGCTATCACGCTTGAAAATATTGCTCTAAATGATGAATATTTTATTGAAAAAAAACTTTACCCTAATGTCGATTTCTATTCTGGCATTACATTAAAAGCTCTAGGATTTCCAACAGAAATGTTTACTGTTCTTTTTGCATTAGCACGCAGTGTCGGCTGGGTTGCGCAATGGAAAGAAATGATTGAGGATCCTGCACAAAAAATTAGCCGACCACGCC
>B._senegalensis_HM636448
NNNNNNNNNNNNNNNNNNNNNNNNNNNNNNNNNNNNNNNNNNNNNNNNNNNNNNNNNNNNNNNNNNNNNNNNNNNNNNNNNNNNNNNNNNNNNNNNNNNNNNNNNNNNNNNNNNNNNNNNNNNNNNNNNNNNNNNNNNNNNNNNNNNNNNNNNNNNNNNNNNNNNNNNNNNNNNNNNNNNNNNNNACCAATTGGCTGAAAAAGGGGACTTTCTCGAAAGCTGCTACCTTTTACTTTACGGTGAGCTGCCAACAAAACAAGAAAAAATTGATTTTGACCGCTGTATTATGCAGCACACGATGCTACATGAACAGTTTGTAAGATTTTTTCATGGTTTCCGTCGCGACTCTCATCCTATGGCAGTCATCATTGCATGTCTTGGAGCTATGTCTGCATTCTATCACGACTCTATTGATATTACAGACCCTCAACAGAGAATGATCGCTTCTATTCGTCTGATTTCAAAGGTTCCAACTCTTGCCGCTATGGCCTACAAATATAGTATCGGGCAAGCATTCGTTTATCCACGTAATGATCTTAGTTACGCTGCAAATTTCCTCCGTATGTGTTTTTCTGTTCCTTGTGAAGAATATAAAATTAATCCGGTGCTTACTCGAGCTATGGACCGAATCTTTACTCTTCATGCAGATCACGAACAAAATGCTTCTACATCTACTGTACGTCTTGCAGGATCATCGGGTGCTAATCCATTTGCATGTATTGCAGCAGGTGTTGCATGTCTTTGGGGACCAGCGCATGGTGGAGCCAATGAAGCATGCCTCAAAATGTTACAAGAAATAGGTTCTGTTGAAAGAATTCCTGAATTCATTGCACGTGCAAAAGATAAAAATGATTCTTTCCGCCTTATGGGTTTTGGTCACCGAGTCTATAAAAATTATGATCCACGTGCAAAAATCATGCAACAAACCTGCCATGAGGTTTTAAAAGAACTGAACATTCAAGATGATCCACTTCTTGATATTGCTATCGCACTTGAAAATATTGCTCTGAATGATGAATATTTTATTGAGAAAAAACTTTACCCTAATGTCGATTTCTTTTCTGGCATTACATTAAAAGNNNNNNNNNNNNNNNNNNNNNNNNNNNNNNNNNNNNNNNNNNNNNNNNNNNNNNNNNNNNNNNNNNNNNNNNNNNNNNNNNNNNNNNNNNNNNNNNNNNNNNNNNNNNNNNNNNNNNNNN
>Cand._B._khokhlovae_MH618796
NNNNNNNNNNNNNNNNNNNNNNNNNNNNNNNNNNNNNNNNNNNNNNNNNNNNNNNNNNNNNNNNNNNNNNNNNNNNNNNNNNNNNNNNNNNNNNNNNNNNNNNNNNNNNNNNNNNNNNNNNNNNNNNNNNNNNNNNNNNNNNNNNNNNNNNNNNNNNNNNNNNNNNNNNNNNNNNNNNNNNNNNNNNNNNNNNNNNNNNNNNNNNNNNNNNNNNNNNNNNNNNNNNNNNNNNNNNNNNNNNNNNNNNNNNNNNNNNNNNNNNNNNNNNNNNNNNNNNNNNNNNNNNNNNNNNNNNNNNNNNNNNNNNNNNNNNNNNNNNNNNNNNNNNNNNNNNNNNNNNNNNNNNNNNNNNNNNNNNNNNNNNNNNNNNNNNNNNNNNNNNNNNNNNNNNNNNNNNNNNNNNNNNNNNNNNNNNNNNNNNNNNNNNNNNNNNNNNNNNNNNGCTTCTGTTCGTCTTATCTCAAAGGTACCAACTCTTGCTGCTATGGCCTATAAATACAGCATCGGACAGGCATTTGTTTATCCTCGTAATGATCTTAGTTATGCTGCAAATTTCCTTCGTATGTGCTTTTCTGTTCCTTGCGAAGAATATAAAGTTAATCCTGTGCTTTCTCGAGCTATGGATCGAATCTTTACCCTTCATGCAGACCATGAACAAAATGCTTCTACATCTACTGTACGTCTTGCAGGATCATCTGGAGCAAATCCGTTTGCATGTATCGCAGCGGGTGTTGCATGTCTTTGGGGACCTGCACATGGTGGNNNNNNNNNNNNNNNNNNNNNNNNNNNNNNNNNNNNNNNNNNNNNNNNNNNNNNNNNNNNNNNNNNNNNNNNNNNNNNNNNNNNNNNNNNNNNNNNNNNNNNNNNNNNNNNNNNNNNNNNNNNNNNNNNNNNNNNNNNNNNNNNNNNNNNNNNNNNNNNNNNNNNNNNNNNNNNNNNNNNNNNNNNNNNNNNNNNNNNNNNNNNNNNNNNNNNNNNNNNNNNNNNNNNNNNNNNNNNNNNNNNNNNNNNNNNNNNNNNNNNNNNNNNNNNNNNNNNNNNNNNNNNNNNNNNNNNNNNNNNNNNNNNNNNNNNNNNNNNNNNNNNNNNNNNNNNNNNNNNNNNNNNNNNNNNNNNNNNNNNNNNNNNNNNNNNNNNNNNNNNNNNNNNNNNNNNNNNNNNNNNNNNNNNNNNNNNNNNNNNNNNNNNNNNNNNNNNNN
>B._fuyuanensis_MH748123.1
NNNNNNNNNNNNNNNNNNNNNNNNNNNNNNNNNNNNNNNNNNNNNNNNNNNNNNNNNNNNNNNNNNNNNNNNNNNNNNNNNNNNNNNNNNNNNNNNNNNNNNNNNNNNNNNNNNNNNNNNNNNNNNNNNNNNNNNNNNNNNNNNNNNNNNNNNNNNNNNNNNNNNNNNNNNNNNNNNNNNNNNNNNNNNNNNNNNNNNNNNNNNNNNNNNNNNNNNNNNNNNNNNNNNNNNNNNNNNNNNNNNNNNNNNNNNNNNNNNNNNNNNNNNNNNNNNNNNNNNNNNNNNNNNNNNNNNNNNNNNNNNNNNNNNNNNNNNNNNNNNNNNNNNNNNNNNNNNNNNNNNNNNNNNNNNNNNNNNNNNNNNNNNNNNNNNNNNNNNNNNNNNNNNNNNNNNNNNNNNNNNNNNNNNNNNNNNNNNNNNNNNNNNNNNNNNNNNNNNNNNNGCTTCTGTTCGTCTTATCTCAAAAGTTCCAACGTTTGCTGCTATGGCTTATAAATACAGTATTGGCCAAGCATTTGTTTATCCACGCAATGATCTTAGTTATGCTGCAAATTTTCTCCGTATGTGTTTTGCTGTTCCTTGTGAAGAATATAAAATAAATCCGGTGCTTGCACGAGCAATGGATCAAATCTTTATCCTTCATGCAGATCATGAACAAAATGCTTCTACATCGACAGTACGTCTTGCTGGATCCTCTGGTGCTAATCCATTTGCATGTATTGCAGCAGGTGTTGCATGCCTTTGGGGACCAGCACATGGTGGNNNNNNNNNNNNNNNNNNNNNNNNNNNNNNNNNNNNNNNNNNNNNNNNNNNNNNNNNNNNNNNNNNNNNNNNNNNNNNNNNNNNNNNNNNNNNNNNNNNNNNNNNNNNNNNNNNNNNNNNNNNNNNNNNNNNNNNNNNNNNNNNNNNNNNNNNNNNNNNNNNNNNNNNNNNNNNNNNNNNNNNNNNNNNNNNNNNNNNNNNNNNNNNNNNNNNNNNNNNNNNNNNNNNNNNNNNNNNNNNNNNNNNNNNNNNNNNNNNNNNNNNNNNNNNNNNNNNNNNNNNNNNNNNNNNNNNNNNNNNNNNNNNNNNNNNNNNNNNNNNNNNNNNNNNNNNNNNNNNNNNNNNNNNNNNNNNNNNNNNNNNNNNNNNNNNNNNNNNNNNNNNNNNNNNNNNNNNNNNNNNNNNNNNNNNNNNNNNNNNNNNNNNNNNNNNNNNNN
>B._kosoyi_CP031843_(reversed)
AAAAGTAGAGCTCCCCTTGCGTAAAGGCACCAGTGGACCTGAGGTCATTGAAATTTCTTCTCTCTACAAAAAAACCGATATTTTTACTTATGATCCTGGTTTTACTTCAACAGCTTCTTGTGAATCAAAAATTACTTATATTGATGGCGATAAAGGCATACTGCTTTATCGTGGTTATCCTATCGATCAATTAGCTGAAAAAGGTGACTTTCTCGAAAGTTGTTATCTTCTCCTTTATGGAGAACTCCCAACACAGCAAGAAAAAAACGACTTTGATCGATGTATTATGCAACATACCATGGTCCACGAACAGTTTGCACGCTTCTTCCACGGTTTCCGCCGTGACTCTCATCCTATGGCTGTCATGGTTTCCTGCCTTGGCGCTATGTCTGCCTTCTATCACGACTCTATTGATATTACAGATCCTCACCAAAGAATGATTGCTTCTGTTCGTCTTATTTCAAAAGTACCAACACTTGCTGCTATGGCCTATAAATATAGTATTGGACAAGCATTTGTTTATCCACGCAATGATCTTAGTTATGCTGCAAATTTCCTCCGTATGTGTTTTGCTGTTCCTTGTGAAGAATATAAAATAAACCCTGTGCTTTCTCGGGCAATGGATCAAATCTTTATCCTTCATGCTGATCATGAGCAAAATGCTTCTACATCTACGGTACGTCTTGCTGGATCATCAGGGGCTAATCCGTTTGCCTGTATTGCAGCAGGTGTTGCATGCCTTTGGGGACCCGCACATGGTGGTGCCAATGAAGCATGTCTAAAAATGCTACAAGAAATAGGTTCTATTAAAAGAATTCCGGAATTTATTGCACGTGCAAAAGATAAAAATGATCCTTTCCGCCTTATGGGCTTTGGTCACCGTGTCTATAAAAATTATGATCCACGTGCAAAAATCTTGCAAAAAACCTGTCATGAGGTTTTAAAAGAGCTCAACATTCAAGATGATCCACTTCTTGATATTGCGATAGAACTTGAAAAAATTGCGCTAAATGATGAATATTTTATTGAGAAAAAGCTTTATCCCAATGTTGATTTCTATTCCGGTATTACGTTAAAAGCTCTAGGCTTTCCAACTGAAATGTTTACTGTTCTTTTTGCATTAGCGCGCAGTGTCGGGTGGGTGGCACAGTGGAAAGAAATGATTGAAGATCCTGCACAAAAAATTGGTCGTCCTCGAC
>B._tribocorum_HG969192_(reversed)
AAAAGTAGAGCTCCCCTTGCGTAAAGGCACCAGTGGACCTGAGGTCATTGAAATTTCTTCTCTCTACAAAAAAACCGATATTTTTACTTATGATCCTGGTTTTACTTCAACAGCTTCTTGTGAATCAAAAATTACTTATATTGATGGCGATAAAGGCATACTGCTTTATCGTGGTTATCCTATCGATCAATTAGCTGAAAAAGGTGACTTTCTCGAAAGTTGTTATCTTCTCCTTTATGGAGAACTCCCAACACAGCAAGAAAAAAACGACTTTGATCGATGTATTATGCAACATACCATGGTCCACGAACAGTTTGCACGCTTCTTCCACGGTTTCCGCCGTGACTCTCATCCTATGGCTGTCATGGTTTCCTGCCTTGGCGCTATGTCTGCCTTCTATCACGACTCTATTGATATTACAGATCCTCACCAAAGAATGATTGCTTCTGTTCGTCTTATTTCAAAAGTTCCAACACTTGCTGCTATGGCCTATAAATATAGTATTGGACAACCATTTGTTTATCCACGCAATGATCTTAGTTATGCTGCAAATTTCCTCCGTATGTGCTTTGCTGTTCCTTGTGAAGAATATAAAACAAACCCTGTGCTTTCTCGGGCAATGGATCAAATCTTTATCCTTCATGCTGATCATGAGCAAAATGCTTCTACATCTACGGTACGTCTTGCTGGATCATCGGGTGCCAATCCGTTTGCTTGTATTGCAGCAGGTGTTGCATGCCTTTGGGGACCCGCACATGGTGGTGCCAATGAAGCATGTCTAAAAATGCTACAAGAAATAGGTTCTATTAAAAGAATTCCTGAATTTATTGCACGTGCAAAAGATAAAAATGATCCTTTCCGCCTTATGGGCTTTGGTCACCGTGTCTATAAAAATTATGACCCACGTGCAAAAATCTTGCAAAAAACCTGTCATGAGGTTTTAAAAGAGCTCAACATTCAAGATGATCCACTTCTTGATATTGCGATAGAACTTGAAAAAATTGCGCTAAATGATGAATATTTTATTGAGAAAAAGCTTTATCCCAATGTTGATTTCTATTCCGGTATTACGTTAAAAGCTCTAGGCTTTCCAACTGAAATGTTTACTGTTCTTTTTGCATTAGCGCGCAGTGTCGGGTGGGTGGCACAGTGGAAAGAAATGATTGAAGATCCTGCACAAAAAATTGGGCGTCCTCGAC
>B._rattimassiliensis_AY515124
NNNNNNNNNNNNNNNNNNNNNNNNNNNNNNNNNNNNNNNNNNNNNNNNNNNNNNNNNNNNNNNNNNNNNNNNNNNNNNNNNNNNNNNNNNNNNNNNNNNNNNNNNNNNAACAGCTTCTTGTGAATCAAAAATTACTTATATTGATGGCGATAAAGGTATATTGCTTTATCGTGGTTATCCTATCGACCAATTAGCTGAAAAGGGAGATTTTCTCGAAAGTTGTTATCTTCTACTTTATGGAGAACTCCCAACACAGCAAGAAAAAAGCGACTTTGATCAATGTATTATGCAACATACCATGGTCCACGAACAGTTCGCACGTTTTTTTCATGGTTTTCGCCGTGACTCTCATCCGATGGCCGTCATGGTTTCTTGCCTTGGCGCTATGTCTGCATTCTATCACGACTCTATTGATATTACAGATCCTCAACAAAGAATGATTGCTTCTATTCGTCTTATCTCAAAAGTTCCAACGCTTGCTGCTATGGCCTATAAATACAGTATCGGACAACCATTTGTTTATCCACGCAATGATCTTAGTTATGCTGCAAATTTCCTCCGTATGTGCTTTGCTGTTCCTTGTGAAGAATATAAAACAAACCCTGTACTTGCTCGAGCGATGGATCAAATCTTTATCCTTCATGCTGATCATGAGCAAAATGCTTCTACATCTACGGTACGTCTTGCTGGATCTTCGGGTGCTAATCCGTTTGCATGTATCGCAGCAGGTGTTGCATGCCTTTGGGGGCCAGCACATGGTGGTGCCAATGAAGCATGTCTAAAGATGCTACAAGAAATAGGTTCTATTAAAAGAATTCCTGAATTTATTGCACGCGCAAAAGATAAAAATGATCCTTTCCGCCTTATAGGCTTTGGCCATCGTGTCTATAAAAATTATGACCCACGTGCAAAAATCATGCAAAAAACCTGTCACAAGGTTTTAAAAGAGCTCAATATTCAAGATGACCCGCTGCTTGATATTGCAATAGAACTTGAAAAAATTGCCTTAAGTGATGAATATTTTATTGAAAAAAAGCTTTATCCCAATGTTGATTTTTATTCCGGCATTATATTAAAAGCTCTAGGTTTTCCAACTGAAATGTTTACTGTTCTTTTTGCATTANNNNNNNNNNNNNNNNNNNNNNNNNNNNNNNNNNNNNNNNNNNNNNNNNNNNNNNNNNNNNNNNNNNNNNNNNNNN
>B._queenslandensis_EU111802
NNNNNNNNNNNNNNNNNNNNNNNNNNNNNNNNNNNNNNNNNNNNNNNNNNNNNNNNNNNNNNNNNNNNNNNNNNNNNNNNNNNNNNNNNNNNNNNNNNNNNNNNNNNNNNNNNNNNNNNNNNNNNNNNNNNNNACTTATATTGATGGCGATAAAGGCATTTTGCTTTATCGGGGATATCCTATCGATCAATTGGCTGAAAAAGGAGATTTTCTCGAAAGTTGTTATCTTCTTCTTTATGGAGAACTCCCAACACAACAAGAAAAAAACGACTTTGATCGATGTATTATGCAGCATACCATGGTCCACGAACAGTTTGCACGCTTTTTCCATGGCTTTCGTCGTGACTCGCATCCTATGGCCGTCATGGTTGCCTGCCTTGGTGCTATGTCTGCATTCTATCACGACTCTATTGATATTACAGATCCTCACCAGAGAATGATCGCTTCTGTTCGTCTTATATCAAAAGTCCCAACACTTGCTTCTATGGCTTATAAATATAGTATTGGACAAGCATTTGTTTATCCACGCAATGATCTTAGTTATGCTGCAAATTTTCTCCGTATGTGCTTTGCTGTTCCTTGTGAGGAATATAGAACAAACCCTGTGCTTGCTCGGGCGATGGATCAAATCTTTATCCTTCATGCAGATCATGAACAAAATGCTTCTACATCTACGGTACGTCTTGCTGGATCATCGGGTGCTAATCCGTTTGCCTGTATTGCAGCAGGTGTTGCATGCCTTTGGGGACCAGCTCATGGTGGTGCCAATGAAGCATGTCTAAAAATGCTACAGGAAATAGGTTCTATTCAAAGAATTCCTGAATTTATTGCTCGTGCAAAAGATAAAAATGATCCGTTTCGCCTTATGGGCTTTGGGCACCGTGTTTATAAAAATTATGACCCACGTGCAAAAATTATGCAAAAAACCTGTCATGAGGTTTTAAAGGAGCTCAACATTCAAGATGACCCACTTCTTGATATTGCAATAGAACTTGAAAAAATTGCCTTAAGTGATGAATATTTTATTGAGAAAAAGCTTTATCCTAATGTTGATTTCTATTCCGGTATTATATTAAAAGCTTTAGGCTTTCCAACCGNNNNNNNNNNNNNNNNNNNNNNNNNNNNNNNNNNNNNNNNNNNNNNNNNNNNNNNNNNNNNNNNNNNNNNNNNNNNNNNNNNNNNNNNNNNNNNNNNNNNNN
>*B._sp._SCIER_gltA1_CZ41
NNNNNNNNNNNNNNNNNNNNNNNNNNNNNNNNNNNNNNNNNNNNNNNNNNNNNNNNNNNNNNNNNNNNNNNNNNNNNNNNNNNNNNNNNNNNNNNNNNNNNNNNNNNNNNNNNNNNNNNNNNNNNNNNNNNNNNNNNNNNNNNNNNNNNNNNNNNNNNNNNNNNNNNNNNNNNNNNNNNNNNNNNNNNNNNNNNNNNNNNNNNNNNNNNNNNNNNNNNNNNNNNNNNNNNNNNNNNNNNNNNNNNNNNNNNNNNNNNNNNNNNNNNNNNNNNNNNNNNNNNNNNNNNNNNNNNNNNNNNNNNNNNNNNNNNNNNNNNNNNNNNNNNNNNNNNNNNNNNNNNNNNNNNNNNNNNNNNNNNNNNNNNNNNNNNNNNNNNNNNNNNNNNNNNNNNNNNNNNNNNNCGACTCTATTGATATTACAGATCCTCACCAGAGAATGATTGCTTCTGTTCGTCTTATCTCAAAAGTTCCAACGCTTGCTGCTATGGCCTATAAATATAGTATCGGACAAGCATTTATTTATCCACGTAATGATCTTAGTTATGCTGCAAATTTCCTCCGTATGTGCTTTGCTGTTCCTTGTGAAGAATATAAAACAAACCCTGTACTTTCTCGGGCGATGGATCAAATCTTTATCCTTCATGCAGATCATGAACAAAATGCTTCTACATCTACGGTACGTCTTGCTGGATCATCGGGTGCTAATCCGTTTGCCTGTATTGCAGCAGGTGTTGCATGCCTCTNNNNNNNNNNNNNNNNNNNNNNNNNNNNNNNNNNNNNNNNNNNNNNNNNNNNNNNNNNNNNNNNNNNNNNNNNNNNNNNNNNNNNNNNNNNNNNNNNNNNNNNNNNNNNNNNNNNNNNNNNNNNNNNNNNNNNNNNNNNNNNNNNNNNNNNNNNNNNNNNNNNNNNNNNNNNNNNNNNNNNNNNNNNNNNNNNNNNNNNNNNNNNNNNNNNNNNNNNNNNNNNNNNNNNNNNNNNNNNNNNNNNNNNNNNNNNNNNNNNNNNNNNNNNNNNNNNNNNNNNNNNNNNNNNNNNNNNNNNNNNNNNNNNNNNNNNNNNNNNNNNNNNNNNNNNNNNNNNNNNNNNNNNNNNNNNNNNNNNNNNNNNNNNNNNNNNNNNNNNNNNNNNNNNNNNNNNNNNNNNNNNNNNNNNNNNNNNNNNNNNNNNNNNNNNNNNNNNNNNNNNNNNNNNNNNNNNNN
>*B._grahamii_gltA2_CZ124
NNNNNNNNNNNNNNNNNNNNNNNNNNNNNNNNNNNNNNNNNNNNNNNNNNNNNNNNNNNNNNNNNNNNNNNNNNNNNNNNNNNNNNNNNNNNNNNNNNNNNNNNNNNNNNNNNNNNNNNNNNNNNNNNNNNNNNNNNNNNNNNNNNNNNNNNNNNNNNNNNNNNNNNNNNNNNNNNNNNNNNNNNNNNNNNNNNNNNNNNNNNNNNNNNNNNNNNNNNNNNNNNNNNNNNNNNNNNNNNNNNNNNNNNNNNNNNNNNNNNNNNNNNNNNNNNNNNNNNNNNNNNNNNNNNNNNNNNNNNNNNNNNNNNNNNNNNNNNNNNNNNNNNNNNNNNNNNNNNNNNNNNNNNNNNNNNNNNNNNNNNNNNNNNNNNNNNNNNNNNNNNNNNNNNNNNNNNNNNNNNNNNNNNNNNNNNNNNNNNNNNNNNNNNNNNNNNNNNNNNNNNNNNNNNNNNNNNNNNNNNNNNNNNNNNNNNNNNNNNNNNNNNNNNNNNNNNNNNNNNNNNNNNNNNNNNNNNNNNNNNNNNNNNNNNNNNNNNNNNNNNNNNNNNNNNNNNNNNNNNNNNNNNNNNNNNNNNNNNNNNNNNNNNNNNNNNNNNNNNNNNNNNNNNNNNNNNNNNNNNNNNNNNNNNNNNNNNNNNNNNNNNNNNNNNNNNNNNNNNNNNNNNNNNNNNNNNNNNNNNNNNNNNNNNNNNNNNNNNNNNNNNNNNNNNNNNNNNNNNNNNNNNNNNNNNNNNNNNNNNNNNNNNNNNNNNNNNNNNNNNNTGCCAATGAAGCATGTNTAAAAATGCTACAAGAAATAGGTTCTATAAAAAGAATTCCTGAATTTATTGCACGTGCAAAAGATAAAAATGATCCTTTCCGCCTTATGGGCTTTGGGCACCGTGTCTACAAAAATTATGATCCACGTGCAAAAATCATGCAAAAAACCTGTCACGAGGTTTTAAAAGAACTCAACATTCAAGATGACCCACTTCTTGATATTGCAATAGAACTTGAAAAAATTGCCTTAAGTGATGAATATTTTATTGAGAAAAAACTTTATCCCAATATTGATTTCTATTCCGGCATTACATTAAAAGCTCTAGGTTTTCCAACTGAAANNNNNNNNNNNNNNNNNNNNNNNNNNNNNNNNNNNNNNNNNNNNNNNNNNNNNNNNNNNNNNNNNNNNNNNNNNNNNNNNNNNNNNNNNNNNNNNNNNN
>B._grahamii_AY584854
NNNNNNNNNNNNNNNNNNNNNNNNNNNNNNNNNNNNNNNNNNNNNNNNNNNNNNNNNNNNNNNNNNNNNNNNNNNNNNNNNNNNNNNNNNNNNNNNNNNNNNNNCTTCAACAGCTTCTTGTGAATCAAAAATTACTTATATCGATGGTGATAAAGGCATATTGCTTTATCGTGGTTATCCTATTGATCAATTGGCTGAAAAAGGAGACTTTCTCGAAAGTTGTTATCTTTTACTTTATGGTGAACTCCCAACACAGCAAGAAAAAAATGAATTTGATCGATGTATTATGCAGCATACCATGGTCCACGAACAATTTGCACGCTTCTTCCATGGCTTCCGTCGTGATTCTCATCCTATGGCCGTCATGGTTGCCTGCCTTGGCGCTATGTCTGCGTTCTATCACGACTCTATTGATATTACAGATCCTCACCAGAGAATGATTGCTTCTGTTCGTCTTATCTCAAAAGTTCCAACGCTTGCTGCTATGGCCTATAAATACAGTATTGGACAAGCATTTGTTTATCCACGTAATGATCTTAGTTATGCTGCAAATTTCCTCCATATGTGCTTTGCTGTTCCTTGTGAAGAATATAAAACAAACCCTGTGCTTGCTCGGGCGATGGATCAAATATTTACCCTTCATGCAGATCATGAACAAAATGCTTCTACATCTACGGTACGTCTTGCTGGATCCTCAGGTGCTAATCCGTTTGCCTGTATTGCAGCAGGTGTTGCATGCCTTTGGGGACCAGCACATGGTGGTGCCAATGAAGCATGCCTAAAAATGCTACAAGAAATAGGTTCTATTAAAAGAATTCCTGAATTTATTGCACGTGCAAAAGATAAAAATGATTCTTTCCGCCTTATGGGCTTTGGGCACCGTGTCTATAAAAATTATGATCCACGTGCAAAAATCATGCAAAAAACCTGTCATAAAGTTTTAAAAGAACTCAACATTCAAGATGACCCTCTTCTTGATATTGCAATAGAGCTTGAAAGAATTGCCTTAAGTGATGAATATTTTATTGAGAAAAAGCTTTATCCCAATGTTGATTTCTATTCCGGCATTACATTAAAAGCTCTAGGATTTCCAACTNNNNNNNNNNNNNNNNNNNNNNNNNNNNNNNNNNNNNNNNNNNNNNNNNNNNNNNNNNNNNNNNNNNNNNNNNNNNNNNNNNNNNNNNNNNNNNNNNNNNNNN
>B._grahamii_AY584857
NNNNNNNNNNNNNNNNNNNNNNNNNNNNNNNNNNNNNNNNNNNNNNNNNNNNNNNNNNNNNNNNNNNNNNNNNNNNNNNNNNNNNNNNNNNNNNNNNNNNNNNNNNNNNNNNNNNNNNNNNNNNNNNNNNNNNACTTATATCGACGGTGATAAAGGCATATTGCTTTATCGTGGTTATCCTATTGATCAATTAGCTGAAAAAGGAGACTTTCTCGAAAGTTGTTATCTTTTACTTTATGGTGAACTCCCAACACAGCAAGAAAAAAATGAATTTGATCGATGTATTATGCAGCATACCATGGTACACGAACAGTTTGCACGCTTCTTCCATGGCTTCCGCCGTGATTCTCATCCTATGGCCGTCATGGTTGCCTGCCTTGGCGCTATGTCTGCGTTCTATCACGACTCTATTGATATTACAGATCCTCACCAAAGAATGATTGCTTCTGTTCGTCTTATCTCAAAAGTTCCAACGCTTGCTGCTATGGCCTATAAATACAGTATCGGACAAGCATTTGTTTATCCACGTAATGATCTTAGTTATGCTGCAAATTTCCTCCGTATGTGCTTTGCTGTTCCTTGTGAAGAATATAAAACAAACCCTGTGCTTGCTCGGGCGATGGATCAAATCTTTATCCTTCATGCAGATCATGAACAAAATGCTTCTACATCTACGGTACGTCTTGCTGGATCCTCAGGTGCTAATCCGTTTGCCTGTATTGCAGCAGGTGTTGCATGCCTTTGGGGACCAGCACATGGTGGTGCCAATGAAGCATGTTTAAAAATGCTACAAGAAATAGGTTCTATTGAAAGAATTCCTGAATTTATTGCACGTGCAAAAGATAAAAATGATCCTTTCCGCCTTATGGGCTTTGGGCACCGTGTCTATAAAAATTATGACCCACGTGCAAAAATCATGCAAAAAACCTGTCATGAAGTTTTAAAAGAACTCAACATTCAAGATGACCCGCTTCTTGATATTGCAATAGAACTTGAAAAAATTGCCTTAAGTGATGAATATTTTATTGAGAAAAAGCTTTATCCCAATGTTGATTTCTATTCCGGCATTACATTAAAAGCTCTAGGTTTTCCAACTNNNNNNNNNNNNNNNNNNNNNNNNNNNNNNNNNNNNNNNNNNNNNNNNNNNNNNNNNNNNNNNNNNNNNNNNNNNNNNNNNNNNNNNNNNNNNNNNNNNNNNN
>B._grahamii_Z70016
NNNNNNNNNNNNNNNNNNNNNNNNNNNNNNNNNNNNNNNNNNNNNNNNNNNNNNNNNNNNNNNNNNNNNNNNNNNNNNNNNNNNNNNNNNNNNNNNNNNNNNNNNNNNNNNNNNNNNNNNNNNNNNNNNNNNNNNNNNNNNNGACGGTGATAAAGGCATATTGCTTTATCGTGGTTATCCTATTGATCAATTAGCTGAAAAAGGAGACTTTCTCGAAAGTTGTTATCTTTTACTTTATGGTGAACTCCCAACACAGCAAGAAAAAAATGAATTTGATCGATGTATTATGCAGCATACCATGGTACACGAACAGTTTGCACGCTTCTTCCATGGCTTCCGCCGTGATTCTCATCCTATGGCCGTCATGGTTGCCTGCCTTGGCGCTATGTCTGCGTTCTATCACGACTCTATTGATATTACAGATCCTCACCAGAGAATGATTGCTTCTGTTCGTCTTATCTCAAAAGTTCCAACGCTTGCTGCTATGGCCTATAAATACAGTATCGGACAAGCATTTGTTTATCCACGTAATGATCTTAGTTATGCTGCAAATTTCCTCCGTATGTGCTTTGCTGTTCCTTGTGAAGAATATAAAACAAACCCTGTGCTTGCTCGGGCGATGGATCAAATCTTTATCCTTCATGCAGATCATGAACAAAATGCTTCTACATCTACGGTACGTCTTGCTGGATCCTCGGGTGCTAATCCGTTTGCCTGTATTGCAGCAGGTGTTGCATGCCTTTGGGGACCAGCACATGGTGGTGCCAATGAAGCATGTTTAAAAATGCTACAAGAAATAGGTTCTATTGAAAGAATTCCTGAATTTATTGCACGTGCAAAAGATAAAAATGATCCTTTCCGCCTTATGGGCTTTGGGCACCGTGTCTATAAAAATTATGACCCACGTGCAAAAATCATGCAAAAAACCTGTCATGAAGTTTTAAAAGAACTCAACATTCAAGATGACCCACTTCTTGATATTGCAATAGAACTTGAAAAAATTGCCTTAAGTGATGAATATTTTATTGAGAAAAAGCTTTATCCCAATGTTGATTTCTATTCCGGCATTACATTAAAAGCTCTAGGCTTTCCAACCGAAANNNNNNNNNNNNNNNNNNNNNNNNNNNNNNNNNNNNNNNNNNNNNNNNNNNNNNNNNNNNNNNNNNNNNNNNNNNNNNNNNNNNNNNNNNNNNNNNNNN
>B._grahamii_CP001562_(reversed)
AAAAGTAGAGCTTCCCTTGCGTAAAGGCACGAGTGGACCTGAAGTCATTGAAATTGCTTCTCTCTACAAAAAAGCCGATATTTTTACTTATGATCCTGGTTTTACTTCAACAGCTTCTTGTGAATCAAAAATTACTTATATCGACGGTGATAAAGGCATATTGCTTTATCGTGGTTATCCTATTGATCAATTAGCTGAAAAAGGAGACTTTCTCGAAAGTTGTTATCTTTTACTTTATGGTGAACTCCCAACACAGCAAGAAAAAAATGAATTTGATCGATGTATTATGCAGCATACCATGGTACACGAACAGTTTGCACGCTTCTTCCATGGCTTCCGCCGTGATTCTCATCCTATGGCCGTCATGGTTGCCTGCCTTGGCGCTATGTCTGCGTTCTATCACGACTCTATTGATATTACAGATCCTCACCAGAGAATGATTGCTTCTGTTCGTCTTATCTCAAAAGTTCCAACGCTTGCTGCTATGGCCTATAAATACAGTATCGGACAAGCATTTGTTTATCCACGTAATGATCTTAGTTATGCTGCAAATTTCCTCCGTATGTGCTTTGCTGTTCCTTGTGAAGAATATAAAACAAACCCTGTGCTTGCTCGGGCGATGGATCAAATCTTTATCCTTCATGCAGATCATGAACAAAATGCTTCTACATCTACGGTACGTCTTGCTGGATCCTCGGGTGCTAATCCGTTTGCCTGTATTGCAGCAGGTGTTGCATGCCTTTGGGGACCAGCACATGGTGGTGCCAATGAAGCATGTTTAAAAATGCTACAAGAAATAGGTTCTATTGAAAGAATTCCTGAATTTATTGCACGTGCAAAAGATAAAAATGATCCTTTCCGCCTTATGGGCTTTGGGCACCGTGTCTATAAAAATTATGACCCACGTGCAAAAATCATGCAAAAAACCTGTCATGAAGTTTTAAAAGAACTCAACATTCAAGATGACCCACTTCTTGATATTGCAATAGAACTTGAAAAAATTGCCTTAAGTGATGAATATTTTATTGAGAAAAAGCTTTATCCCAATGTTGATTTCTATTCCGGCATTACATTAAAAGCTCTAGGTTTTCCAACTGAAATGTTTACTGTTCTTTTTGCATTGGCGCGCAGTGTCGGGTGGGTGGCACAATGGAAAGAAATGATTGAAGACCCTGCACAAAAAATTGGTCGTCCTCGAC
>B._massiliensis_HM636447
NNNNNNNNNNNNNNNNNNNNNNNNNNNNNNNNNNNNNNNNNNNNNNNNNNNNNNNNNNNNNNNNNNNNNNNNNNNNNNNNNNNNNNNNNNNNNNNNNNNNNNNNNNNNNNNNNNNNNNNNNNNNNNNNNNNNNNNNNNNNNNNNNNNNNNNNNNNNNNNNNNNNNNNNNNNNNNNNNNNNNNNNNACCAATTGGCTGAAAAAGGAGACTTTCTCGAAAGTTGTTATTTGCTCCTTTATGGGGAACTCCCAACACAGCAAGAAAAAAATGACTTTGATCGACGTATCATGCAGCATACCATGGTCCACGAACAGTTTTCACGCTTCTTCCACGGCTTTCGTCGTGACTCGCATCCTATGGCCGTCATGGTTGCCTGCCTTGGCGCTATGTCTGCATTCTATCACGACTCTATTGATATTACAGATCCTCAACAGAGAATGATCGCTTCTGTTCGTCTTATCTCAAAAGTTCCAACACTTGCTGCTATGGCCTATAAATATAGTATTGGACAAGCATTTGTTTATCCACGCAATGATCTTAGTTATGCTGCAAATTTTCTTCATATGTGCTTTGCTGTTCCTTGTGAAGAATATAAAGTAAACCCTGTGCTTGCGCGAGCGATGGATCAAATCTTTATTCTTCATGCAGATCATGAACAAAATGCTTCTACATCTACGGTTCGTCTCGCTGGATCATCGGGTGCTAATCCGTTTGCTTGTATTGCAGCCGGTGTTGCATGCCTTTGGGGACCAGCACATGGTGGTGCCAATGAAGCATGTCTAAAAATGCTGCAAGAAATAGGTTCTATTAAAAGAATTCCTGAATTTATTGCACGTGCAAAAGATAAAAATGACCCTTTCCGACTTATGGGCTTTGGACACCGTGTCTATAAAAATTATGACCCCCGTGCAAAAATCATGCAAAAAACCTGTCATGAAGTTTTAAAAGAGCTCAACATTCAAGATGATCCGCTTCTTGATATTGCAATAGAACTTGAAAAAATTGCCTTAAGTGATGAATATTTTATTGAGAAAAAGCTTTATCCCAATGTTGATTTTTATTCCGGTATTACATTAAAAGNNNNNNNNNNNNNNNNNNNNNNNNNNNNNNNNNNNNNNNNNNNNNNNNNNNNNNNNNNNNNNNNNNNNNNNNNNNNNNNNNNNNNNNNNNNNNNNNNNNNNNNNNNNNNNNNNNNNNNNN
>B._krasnovii_CP031844_(reversed)
AAAAGTAGAGCTTCCCCTGCGTAAAGGCACGAGTGGACCCGAGGTCATCGAAATCGCTTCTCTCTACAAAAAAACCAATATTTTTACCTATGATCCTGGTTTTACTTCAACAGCTTCTTGTGAATCAAAAATTACTTATATTGATGGCGATAAAGGGATATTGCTTTATCGTGGATATCCTATAGATCAATTAGCTGAAAAAGGAGACTTTCTCGAAAGTTGTTATCTTCTCCTTTATGGGGAACTCCCAACACAGCAAGAAAAAAACGACTTTGATCGATGTATCATGCAGCATACAATGGTCCACGAACAATTTTCACGCTTTTTCCACGGCTTTCGTCGTGACTCTCATCCCATGGCTGTCATGGTTGCCTGCCTTGGCGCTATGTCGGCTTTCTATCATGACTCTATTGATATTACAGATCCTCACCAGAGAATGATTGCTTCTGTTCGTCTTATCTCAAAAGTTCCAACACTTGCTGCTATGGCTTATAAATATAGTATTGGACAAGCATTTGTTTATCCACGCAATGATCTTAATTATGCTGAAAATTTCCTCCGTATGTGCTTTGCTGTTCCTTGTGAAGAATATAAAACAAACCCTGTACTTGCTCGGGCGATGGATCAAATCTTTATCCTTCATGCCGATCATGAACAAAATGCTTCTACATCTACGGTACGTCTTGCTGGGTCATCAGGTGCAAATCCGTTTGCCTGTATTGCAGCAGGTGTTGCATGCCTTTGGGGACCAGCACATGGTGGTGCCAATGAAGCATGCCTAAAAATGCTACAGGAAATAGGTTCTATTAAAAGAATTCCTGAATTTATTGCACGTGCAAAAGATAAAAATGATCCTTTTCGCCTTATGGGCTTTGGTCACCGCGTCTATAAAAATTATGACCCACGTGCAAAAATCATGCAAAAAACCTGTCATGAAGTTTTAAAAGAGCTCAATATTCAAGATGATCCGCTTCTTGATATTGCAATAGAACTGGAAAAAATTGCCTTAAATGATGAATATTTTATTGAGAAAAAGCTTTATCCTAATGTTGATTTTTATTCCGGTATTACATTAAAAGCTTTAGGTTTTCCAACCGAAATGTTTACTGTTCTTTTTGCATTAGCACGCAGTGTCGGGTGGGTCGCACAGTGGAAAGAAATGATTGAAGATCCTGCACAAAAAATTGGTCGTCCTCGAC
>B._elizabethae_LR134527
AAAAGTAGAACTTCCCCTGCGTAAAGGCACGAGTGGACCCGAGGTTATCGAAATCGCTTCTCTCTACAAAAAAACCAATATTTTTACTTATGATCCTGGTTTTACTTCAACAGCTTCTTGTGAATCAAAAATTACTTACATTGATGGCGATAAAGGAATATTGCTTTATCGTGGATACCCTATCGACCAATTAGCTGAAAAAGGTGACTTCCTCGAAAGTTGTTATCTTCTTCTTTATGGGGAACTCCCAACACAGCAAGAAAAAAATGACTTTGATCGATGTATCATGCAGCATACAATGGTCCACGAACAATTTTCACGCTTTTTCCACGGCTTTCGTCGTGACTCCCATCCCATGGCTGTCATGGTTGCCTGCCTTGGTGCTATGTCTGCGTTCTATCACGACTCTATTGATATTACAGATCCTCACCAGAGAATGATTGCTTCTGTTCGTCTGATCTCAAAAGTACCAACACTTGCTGCTATGGCCTATAAATATAGTATTGGACAAGCATTTGTTTATCCACGCAATGATCTTAGTTATGCTGCAAATTTCCTCCGTATGTGTTTTGCTGTTCCTTGTGAAGAATATAAAATAAACCCTGTGCTTGCCCGAGCAATGGATCAAATCTTTATCCTTCATGCAGATCATGAACAAAATGCTTCTACATCGACAGTCCGTCTTGCTGGATCATCAGGGGCTAATCCGTTTGCCTGTATTGCAGCAGGTGTTGCATGCCTTTGGGGGCCAGCCCATGGTGGCGCCAATGAAGCATGCCTAAAAATGCTACAGGAAATCGGTTCTATTAAAAGAATTCCTGAATTTATTGCTCGTGCAAAAGATAAAAATGATCCTTTCCGCCTTATGGGCTTTGGTCACCGTGTCTATAAAAATTATGACCCACGTGCAAAAATCATGCAAAAAACTTGTCATGAAGTTTTAAAAGAGCTCAATATTCAAGATGATCCGCTTCTTGATATTGCAATAGAACTGGAAAAAATTGCCTTAAGTGATGAATACTTTATTGAGAAAAAGCTTTATCCCAACGTTGATTTCTATTCCGGTATTACATTAAAAGCTCTAGGCTTTCCAACCGAAATGTTTACTGTTCTTTTTGCATTAGCACGCAGTGTCGGGTGGGTAGCACAGTGGAAAGAAATGATTGAAGATCCTGCACAAAAAATTGGTCGTCCTCGAC
>B._mastomydis_KY555066
NNNNNNNNNNNNNNNNNNNNNNNNNNNNNNNNNNNNNNNNNNNNNNNNNNNNNNNNNNNNNNNNNNNNNNNNNNNNNNNNNNNNNNNNNNNNNNCCTGGTTTTACTTCAACAGCTTCTTGTGAATCAAAAATTACTTACATTGATGGCGATAAAGGAATATTGCTTTATCGTGGATACCCTATCGACCAATTGGCTGAAAAAGGTGACTTCCTCGAAAGTTGTTATCTTCTTCTTTATGGGGAACTCCCAACACAGCAAGAAAAAAATGACTTTGATCGATGTATCATGCAGCATACAATGGTCCACGAACAGTTTTCACGCTTCTTCCATGGCTTTCGTCGTGACTCCCACCCCATGGCTGTCATGGTTGCCTGTCTTGGTGCTATGTCTGCGTTCTATCACGACTCTATTGATATTACAGATCCTCACCAGAGAATGATTGCTTCTGTTCGTCTTATCTCAAAAGTTCCAACACTTGCTGCTATGGCCTATAAATATAGTATTGGACAAGCATTTGTTTATCCTCGTAATGATCTTAGTTATGCTGCAAATTTCCTTCGTATGTGTTTTGCTGTTCCTTGTGAAGAATATAAAATAAACCCTGTACTTGCCCGAGCAATGGATCAAATCTTTATCCTTCATGCAGATCATGAACAAAATGCTTCTACATCTACGGTCCGTCTTGCTGGATCATCAGGGGCTAATCCGTTTGCCTGTATTGCAGCAGGTGTTGCATGCCTTTGGGGACCAGCCCATGGTGGTGCCAATGAAGCATGCCTAAAAATGCTACAAGAGATAGGTTCTATTAAAAGAATTCCTGAATTTATTGCTCGTGCAAAAGATAAAAATGATCCTTTCCGCCTTATGGGCTTTGGTCACCGAGTCTATAAAAATTATGACCCACGTGCAAAAATCATGCAAAAAACTTGTCATGAGGTTTTAAAAGAGCTTAATATTCAAGATGATCCGCTTCTTGATATTGCAATAGAACTAGAAAAAATTGCTTTAAGTGATGAATATTTTATTGAGAAAAAGCTTTATCCCAATGTTGATTTCTATTCCGGTATTACATTAAAAGCTCTAGGCTTTCCAACTGAAATGTTTACNNNNNNNNNNNNNNNNNNNNNNNNNNNNNNNNNNNNNNNNNNNNNNNNNNNNNNNNNNNNNNNNNNNNNNNNNNNNNNNNNNNNNNNNNNNN
>B._coopersplainsensis_EU111803
NNNNNNNNNNNNNNNNNNNNNNNNNNNNNNNNNNNNNNNNNNNNNNNNNNNNNNNNNNNNNNNNNNNNNNNNNNNNNNNNNNNNNNNNNNNNNNNNNNNNNNNNNNNNNNNNNNNNNNNNNNNNNNNNNNNNNNCTTACATTGATGGTGATAAAGGAATATTGCTTTACCGCGGTTATCCTATCGACCAACTAGCTGAAAAAGGAGACTTTCTCGAAAGTTGTTACCTTTTACTTTACGGTGAACTCCCAACAGAAAAAGAAAAAAATGACTTTGACCGTTGTATCATGCAGCACACAATGGTACATGAGCAGTTCGCGCGGTTTTTTCACGGATTTCGTCGCGACTCGCATCCTATGGCGGTTATGGTTGCATGCCTTGGAGCAATGTCTGCATTTTACCATGACTCTATTGATATTACAGATCCCCAACAGAGAATGATCGCTTCTGTTCGTCTTATCTCAAAAGTTCCAACTCTTGCTGCTATGGCTTATAAATACAGTATCGGGCAAGCATTTGTTTATCCCCGTAATGATCTTAGCTACGCTGCAAATTTTCTCCGTATGTGCTTTTGTGTTCCTTGTGAAGAATATAAAATAAACCCTGTGCTCGCTCGGGCAATGGATCGAATCTTTATCCTCCATGCAGATCATGAACAAAATGCCTCTACATCCACTGTACGTCTTGCAGGATCATCAGGTGCTAATCCGTTTGCGTGTATTGCAGCAGGTGTTGCATGTCTTTGGGGACCAGCACATGGTGGAGCCAATGAAGCCTGCTTAAAAATGTTACAAGAAATAAACTCAGTTAAGAGAATTCCAAAATTCATTGCACGAGCAAAAGACAAAAATGACCCCTTCCGCCTTATGGGATTTGGCCATCGAGTCTATAAAAATTATGACCCACGTGCAAAAATCATGCAACAAACATGTCATGAAGTTTTAAAAGAACTGAATATTCAAGATGATCCACTTCTCGATATAGCGATAGAACTTGAGAAAATTGCTCTCAATGATGAGTATTTTGTTGAAAAAAAGCTTTACCCGAATGTCGATTTTTATTCTGGCATTACATTAAAAGCTTTAGGCTTTCCAACAGNNNNNNNNNNNNNNNNNNNNNNNNNNNNNNNNNNNNNNNNNNNNNNNNNNNNNNNNNNNNNNNNNNNNNNNNNNNNNNNNNNNNNNNNNNNNNNNNNNNNNN
>B._rattaustraliani_EU111793
NNNNNNNNNNNNNNNNNNNNNNNNNNNNNNNNNNNNNNNNNNNNNNNNNNNNNNNNNNNNNNNNNNNNNNNNNNNNNNNNNNNNNNNNNNNNNNNNNNNNNNNNNNNNNNNNNNNNNNNNNNNNNNNNNNNNNNNTTATATTGATGGTGATAAAGGCATATTGCTTTACCGCGGTTATCCTATCGATCAACTGGCTGAAAAAGGAAACTTTCTCGAAAGTTGCTACCTTTTACTTTACGGGGAGCTTCCAACAAAACAAGAAAAAAATGACTTTGATCGCTGTATCATGCAGCACACAATGGTACATGAGCAACTCACACGGTTTTTTCATGGATTTCGTCGCGACTCTCATCCTATGGCCGTTATGATCGCATGCCTTGGAGCTATGTCTGCATTTTATCATGACTCTATTGATATTACAGATCCCAAACAGAGAATGATTGCTTCTGTTCGGCTTATCTCAAAGGTTCCAACTCTTGCTGCTATGGCTTATAAATACAGTATCGGACAAGCATTTGTTTATCCTCGTAATGATCTGAGCTATGCTGCAAATTTTCTCCGTATGTGCTTTTGTGTTCCTTGTGAAGAATACAAAGTAAATCCTGTGCTTGCTCGAGCAATGGATCGAATCTTTATCCTCCATGCAGATCATGAACAAAATGCCTCGACATCCACCGTACGTCTTGCAGGATCATCAGGTGCTAATCCGTTTGCGTGCATTGCAGCAGGCTTTGCATGTCTTTGGGGCCCAGCGCATGGTGGTGCAAATGAAGCCTGCTTAAAAATGTTACAAGAAATAGGTTCAGTTGAGAGAATTCCAGAATTCATTGCACGTGCAAAAGATAAAAACGATCCCTTCCGCCTGATGGGATTTGGTCATCGAGTCTATAAAAATTATGACCCACGTGCAAAAATCATGCAACAAACATGCCATGAAGTTTTAAAAGAACTGAATATCCAAGGTGATCCCCTTCTCGATATCGCTGTAGAACTTGAAAAAATTGCTCTCAATGATGAATATTTTGTTGAGAAAAAGCTTTACCCAAATGTTGATTTTTATTCCGGCATTACATTAAAAGCTTTAGGCTTTCCAACCNNNNNNNNNNNNNNNNNNNNNNNNNNNNNNNNNNNNNNNNNNNNNNNNNNNNNNNNNNNNNNNNNNNNNNNNNNNNNNNNNNNNNNNNNNNNNNNNNNNNNNN
>B._vinsonii_ssp._arupensis_AF214557
NNNNNNNNNNNNNNNNNNNNNNNNNNNNNNNNNNNNNNNNNNNNNNNNNNNNNNNNNNNNNNNNNNNNNNNNNNNNNNNNNNNNNNNNNNNNNNNNNNNNNNNNNNNNNNNNNNNNNNNNNNNNNNNNNNNNNNNNNNNNTTGATGGCGATAAAGGAATATTGCTTTATCGCGGTTATCCTATCGAGCAACTAGCTGAAAAAGGGGACTTTCTCGAAAGCTGCTACCTTTTACTTTACGGTGAACTCCCAACAAAACAGGAAAAAAGTGACTTTGATCGTTGTATCATGCAGCACACGATGGTACACGAGCAATTTGCACGTTTCTTTCATGGATTCCGTCGCGACTCGCATCCTATGGCTGTCATGGTTGCGTGCCTTGGAGCTATGTCAGCATTCTATCACGACTCGATTGATATTACAGATCCTCAACAAAGAATGATTGCTTCTGTTCGCCTCATCTCAAAAGTTCCTACTCTTGCTGCTATGGCTTATAAATACAGTATCGGGCAAGCATTTGTTTATCCACGTAATGATCTTAGTTACGCTGCCAATTTCCTCCGTATGTGCTTTTCTGTTCCTTGTGAAGAATACAAAACCAACCCTGTACTCACACGAGCAATGGATCGAATCTTTATCCTTCATGCAGATCACGAACAAAATGCTTCCACATCCACTGTACGCCTTGCTGGATCATCAGGCGCTAATCCATTTGCATGTATCGCTGCAGGTGTCGCTTGTCTTTGGGGCCCCGCACATGGTGGAGCCAATGAAGCATGCCTAAAGATGTTACAAGAAATAGGTTCTGTTAAGAGAATTCCTGAATTTATTGCACGTGCAAAAGATAAAAATGATCCTTTCCGCCTTATGGGATTTGGTCACCGAGTGTATAAAAATTATGATCCACGTGCAAAAATCATGCAAAAAACCTGCCATGAAGTTTTAAAAGAACTGAATATTCAAGATGATCCACTTCTTGATATCGCTATAGAACTTGAAAAAATAGCCTTAAACGATGAATATTTTGTTGAAAAAAAGCTTTATCCGAATGTTGATTTCTATTCTGGCATTACACTAAAAGCTTTAGGATTTCCAACCGAAATGTTTACTGTTCTTTTTGNNNNNNNNNNNNNNNNNNNNNNNNNNNNNNNNNNNNNNNNNNNNNNNNNNNNNNNNNNNNNNNNNNNNNNNNNNNNNNNNN
>B._vinsonii_strain_NCTC12905_LR134529_(reversed)
AAAAATAGAACTTCCATTGCGTAAAGGTACTCTTGGTCCTGATGTTATTGAAATTGCTTCTCTCTACAAACAAACCGATACTTTTACTTATGACCCTGGCTTTACATCAACTGCTTCTTGTGAATCAAAAATCACATATATTGATGGTAATAAAGGAATATTGCTTTATCGCGGTTATCCTATCGAGCAACTGGCTGAAAAAGGGGATTTTCTCGAAAGCTGCTACCTTTTACTTTACGGTGAACTCCCAACACAACAGGAAAAAAGTGACTTTGATCGTTGTATCATGCAGCACACGATGGTACACGAGCAATTTGCGCGCTTCTTTCATGGATTCCGTCGCGACTCGCATCCTATGGCTGTCATGGTTGCGTGCCTTGGAGCTATGTCAGCATTCTATCACGACTCGATTGATATTACAGATCCTCAACAGAGAATGATTGCTTCTGTTCGCCTCATCTCAAAAGTTCCTACTCTTGCTGCTATGGCTTATAAATACAGTATCGGGCAAGCATTTGTTTATCCACGTAATGATCTTAGTTACGCTGCAAACTTCCTCCGTATGTGTTTTTCTGTTCCGTGTGAAGAATACAAAACCAACCCTGTACTCACACGAGCAATGGATCGAATCTTTATCCTTCATGCAGATCACGAACAAAATGCTTCTACATCCACTGTACGCCTTGCTGGGTCATCAGGCGCTAATCCATTTGCATGTATCGCCGCAGGTGTTGCTTGTCTTTGGGGCCCCGCACATGGTGGAGCCAATGAAGCATGCCTAAAGATGCTACAAGAAATAGGTTCTGTTAAGAGAATTCCTGAATTTATTGCACGTGCAAAAGATAAAAATGACCCTTTTCGCCTTATGGGATTTGGTCACAGAGTCTATAAAAATTATGATCCACGTGCAAAAATCATGCAAAAAACCTGCCATGAGGTTTTAAAAGAACTCAATATTCAAGATGATCCACTTCTTGATATCGCTATAGAACTCGAAAAAATCGCCTTAAATGATGAATATTTTGTTGAAAAAAAGCTTTATCCAAATGTCGATTTCTATTCTGGCATTACATTAAAAGCTTTAGGATTTCCTACCGAAATGTTTACTGTTCTTTTTGCATTAGCACGTAGTGTCGGCTGGGTTGCGCAATGGAAAGAAATGATTGAAGATCCTGCACAAAAAATTGGTCGTCCTCGCC
>B._vinsonii_ssp._berkhoffii_CP003124_(reversed)
AAAAATAGAACTTCCAGTGCGTAAAGGTACTCTTGGTCCTGATGTTATTGAAATTGCTTCTCTTTACAAACAAACCGATACTTTTACTTACGATCCTGGCTTTACATCAACTGCTTCTTGTGAATCAAAAATCACGTACATTGATGGTAATAAAGGAGTATTGCTTTATCGCGGTTATCCTATCGAGCAACTGGCTGAAAAAGGGGACTTTCTCGAAAGCTGCTACCTTTTACTTTACGGTGAACTCCCAACACAACAGGAAAAAAGTGACTTTGATCGTTGTATCATGCAGCACACGATGGTACACGAGCAATTTGCGCGCTTCTTTCATGGTTTCCGTCGCGACTCGCATCCTATGGCTGTCATGGTTGCGTGCCTTGGAGCTATGTCAGCATTCTATCACGACTCGATTGATATCATAGATCCTCAACAAAGAATGATTGCTTCTGTTCGCCTCATCTCAAAAGTTCCCACTCTTGCTGCTATGGCTTATAAATACAGTATCGGGCAAGCATTTGTTTATCCACGTAATGATCTTAGTTACGCTGCCAATTTCCTCCGTATGTGTTTTTCTGTTCCATGTGAAGAATACAAAACCAACCCTGTACTCACACGAGCAATGGATCGAATCTTTATCCTTCATGCAGATCACGAACAAAATGCTTCTACATCCACTGTACGCCTTGCTGGGTCATCAGGCGCTAATCCATTTGCATGTATCGCTGCAGGTGTTGCTTGTCTTTGGGGCCCCGCACATGGTGGAGCCAATGAAGCATGCCTAAAGATGCTACTAGAAATAGGTTCTGTTAAGAGAATTCCTGAATTTATTGCACGTGCAAAAGATAAAAATGATCCTTTCCGTCTTATGGGATTTGGTCATCGAGTCTATAAAAATTATGATCCACGTGCAAAAATCATGCAAAAAACCTGCCATGAGGTTCTAAAAGAACTCAACATTCAAAATGATCCACTTCTTGATATCGCTATAGAACTGGAAAAAATCGCCTTAAATGATGAATATTTTGTTGAAAAAAAGCTTTATCCGAATGTCGATTTCTATTCTGGCATTACGTTAAAAGCTTTAGGATTTCCAACCGAAATGTTTACTGTTCTTTTTGCATTAGCACGTAGTGTAGGTTGGGTTGCGCAATGGAAAGAAATGATTGAAGATCCTGCACAAAAGATTGGTCGTCCTCGCC
>B._alsatica_CP058235_(reversed)
AAAAATAGAACTTCCTGTGCGTAAAGGTACAAGTGGACCTGATGTCATTGAAATTGCTTCTCTTTATAAAGAAACAAATACTTTTACTTATGATCCTGGTTTTACCTCAACTGCTTCTTGTGAATCAAAAATCACTTATATTGACGGTGATAAAGGGCTATTGCTTTATCGTGGCTATCCTATTGACCAACTTGCTGAAAAAGGAGATTTTCTCGAAAGCTGTTATCTTTTACTCTACGGTGAACTCCCAACACAACAAGAGAAAAATGATTTTGACCGCTGTATTATGCAGCACACAATGGTCCACGAGCAATTTGCGCGTTTTTTTCATGGATTTCGTCGCGACTCGCATCCTATGGCCGTTATAGTTGCATGCCTTGGAGCTATGTCTGCGTTCTATCACGATTCTATTGATATTACAGATCCTCAACAAAGAATGATAGCTTCTATTCGTCTCATCTCCAAAGTTCCTACCCTTGCTGCTATGGCTTATAAATACAGTATTGGACAAGCATTTGTTTATCCACAAAATGATCTTAGTTACGCTGCAAATTTTCTCCGTATGTGCTTTTGTGTTCCTTGTGAAGAATATAAAATTAATCCTGTTCTTACTCGGGCAATGGATCGAATCTTTATCCTTCATGCAGATCATGAACAAAATGCCTCTACATCTACTGTACGTCTTGCAGGCTCATCAGGAGCTAATCCGTTTGCATGTATTGCAGCAGGTGTTGCATGCCTTTGGGGACCAGCACATGGTGGAGCCAATGAAGCATGCTTAAAGATGCTACAAGAAATAGGTTCTGTTAAGAGAATTCCTGAATTTATTGCACGTGCAAAAGATAAAAATGATCCTTTCCGCCTTATGGGATTTGGTCACCGAGTTTATAAAAATTATGATCCACGTGCAAAAATCATGCAAAAAACCTGTCATGAGGTTTTAAAAGAACTGAACATCCAAAATGATCCACTTCTTGACATCGCGATAGAACTCGAAAAAATCGCTCTGAATGATAAATATTTTGTCGAGAAAAAACTTTATCCTAATGTCGATTTCTATTCTGGTATTACATTAAAGGCTTTGGGCTTTCCAACTAAAATGTTTACGGTTCTTTTTGCATTAGCACGCAGTGTTGGTTGGGTTGCGCAGTGGAAAGAAATGATTGAGGATCCCGCACAAAAAATTGGTCGTCCTCGCC
>B._birtlesii_Z70012.1
NNNNNNNNNNNNNNNNNNNNNNNNNNNNNNNNNNNNNNNNNNNNNNNNNNNNNNNNNNNNNNNNNNNNNNNNNNNNNNNNNNNNNNNNNNNNNNNNNNNNNNNNNNNNNNNNNNNNNNNNNNNNNNNNNNNNNACTTATATTGATGGTGATAAAGGACTATTGCTTTATCGAGGTTATCCTATTGATCAATTGGCTGAAAAAGGAGACTTTCTCGAAAGCTGTTATCTTTTACTTTACGGTGAACTCCCAACAAAACAAGAGAAGAATGATTTTGATCGTTGTATTATGCAGCATACAATGGTACATGAGCAATTTGCGCGTTTTTTTCATGGTTTTCGCCGCGACTCGCATCCTATGGCCGTTATGGTTGCATGCCTTGGAGCTATGTCTGCATTCTATCATGACTCTATTGATATTACAGACCCTCAACAAAGAATGATTGCTTCTGTTCGTCTTATCTCCAAGGTTCCAACCCTTGCTGCCATGGCTTATAAATATAGTATTGGACAAGCATTTGTGTATCCACGAAATGATCTTAGTTATGCTGCAAATTTTCTTCGTATGTGCTTTTCTGTTCCTTGTGAAGAATATAAAACAAATCCTGTTCTTACTCGAGCAATGGACCAAATCTTTATCCTCCATGCAGATCACGAACAAAATGCTTCTACATCCACTGTACGCCTTGCAGGATCATCAGGAGCTAATCCATTTGCATGTATTGCAGCAGGTGTTGCGTGCCTTTCGGGACCAGCGCATGGCGGAGCCAATGAAGCATGCTTAAAAATGCTACAAGAGATAGGTTCTGTTAAAAGAATTCCTGAATTTATTGCACGTGCAAAAGATAAAAATGATCCTTTCCGCCTTATGGGATTTGGTCATCGAGTCTATAAAAACTATGATCCACGTGCAAAAATCATGCAGAAAACCTGTCATAAGGTTTTAAAAGAATTAAACATTCAAGACGATCCACTTCTTGATATCGCTATAGAACTTGAAAAAATTGCTCTTAATGATGAATATTTTGTTGAGAAAAAACTTTATCCTAATGTTGATTTCTATTCTGGTATTACATTAAAAGCTTTAGGGTTTCCAACCGAAANNNNNNNNNNNNNNNNNNNNNNNNNNNNNNNNNNNNNNNNNNNNNNNNNNNNNNNNNNNNNNNNNNNNNNNNNNNNNNNNNNNNNNNNNNNNNNNNNNN
>B._phoceensis_AY515126
NNNNNNNNNNNNNNNNNNNNNNNNNNNNNNNNNNNNNNNNNNNNNNNNNNNNNNNNNNNNNNNNNNNNNNNNNNNNNNNNNNNNNNNNNNNNNNNNNNNNNNNNNNNNNACCGCTTCTTGTGAATCAAAAATCACTTATATTGATGGTAATAAAGGAATGTTGCTTTATCGTGGTTATCCTATCGATCAACTGGCCGAAAAAGGAGATTTTCTCGAAAGCTGTTATCTTCTCCTTTACGGTGAACTTCCAACAAAACAAGAAAAAAATGATTTTGACCGTTGTATTACGCAGCATACGATGGTGCACGAACAATTTGCACGATTTTTTCATGGATTTCGTCGTGACTCGCATCCCATGGCTGTCATGGTTGCATGCCTTGGAGCTATGTCTGCATTTTATCACGACTCTATTGATATTACAGATCCTCAACAAAGAATGATTGCTTCTGTCCGTCTTATTTCAAAGGTTCCAACTCTTGCTGCTATGGCCTATAAATATAGTATTGGACAAGCATTTGTTTATCCACGTAATGATCTCAGTTATGCCGCAAATTTTCTTCGTATGTGCTTTTCTGTTCCTTGTGAAGAATATAAAATCAACCCTGTGCTCGTTCGGGCGATGGATCGAATCTTTATCCTTCATGCAGATCATGAACAAAATGCTTCCACATCTACCGTACGCCTTGCAGGATCATCAGGAGCTAATCCGTTTGCATGTATCGCTGCAGGTGTTGCCTGCCTTTGGGGACCAGCACATGGTGGAGCTAATGAAGCATGCCTAAAAATGCTACAAGAAATAGGTTCTGTTGAGAGAATTCCTGAATTCATCGCACGGGCAAAAGATAAAAATGATCCTTTCCGCCTTATGGGATTTGGCCACCGAGTTTATAAAAATTATGATCCACGTGCAAAAATTATGCAAAAAACTTGTCATGAAGTTTTAAAAGAACTCAATATTCAAGATGACCCACTTCTTGAGATCGCTATGGAACTTGAGAAAATAGCCCTCAATGACGAATATTTTGTTGAAAAGAAGCTTTATCCCAATGTCGATTTCTATTCTGGCATTACATTAAAAGCTTTAGGCTTTCCAACCGAAATGTTTACTGTTCTTTTTGCATTANNNNNNNNNNNNNNNNNNNNNNNNNNNNNNNNNNNNNNNNNNNNNNNNNNNNNNNNNNNNNNNNNNNNNNNNNNNN
>B._florencae_HM622142
NNNNNNNNNNNNNNNNNNNNNNNNNNNNNNNNNNNNNNNNNNNNNNNNNNNNNNNNNNNNNNNNNNNNNNNNNNNNNNNNNNNNNNNNNNNNNNNNNNNNNNNNCCTCAACCGCTTCTTGTGAATCAAAAATTACTTATATTGATGGTAATAAAGGACTATTGCTTTATCGAGGTTATCCTATTGATCAACTGGCTGAAAAAGGAGACTTTCTCGAAAGCTGCTACCTTTTACTTTACGGTGAACTTCCAACACAACAAGAAAAAAATGACTTTGACCGCTGTATCATGCAACACACGATGGTACATGAGCAATTTTCGCGTTTTTTTCATGGATTTCGTCGCGACTCACATCCTATGGCTGTCATGGTTGCATGCCTTGGGGCTATGTCTGCATTCTATCATGACTCTATTGATATTACAGACCCACAACAGAGAATGATTGCTTCTGTTCGTCTCGTCTCCAAGGTTCCAACCCTTGCTGCTATGGTTTATAAATACAGTATTGGACAAGCATTTGTTTATCCAAGAAATGATCTTAGTTACGCTGCAAATTTTCTTCGTATGTGCTTTTGTGTTCCTTGTGAAGAATATAAAAGCAATCCAGTTCTTACTCGAGCAATGGATCGAATCTTTATTCTCCACGCAGATCATGAACAAAATGCTTCTACATCCACTGTACGCCTTGCAGGATCATCAGGTGCTAATCCATTTGCATGTATTGCAGCAGGTGTTGCTTGCCTTTGGGGGCCAGCGCATGGTGGAGCCAATGAAGCATGCTTAAAGATGCTACAAGAAATAGGTTCCGTTAAAAGAATTCCTGAATTCATTGCACGCGCAAAAGATAAAAATGATCCTTTCCGCCTTATGGGATTTGGCCACCGAGTCTATAAAAACTATGATCCACGTGCAAAAATTATGCAAAAAACCTGTCATGAGGTGTTAAAGGAACTAAATATTCAAGATGATCCCCTTCTTGATATCGCTATAGAACTTGAAAAAATCGCTCTCAACGATGAATATTTCGTTGAGAAAAAACTTTACCCCAATGTCGATTTCTATTCTGGTATTACATTAAAAGNNNNNNNNNNNNNNNNNNNNNNNNNNNNNNNNNNNNNNNNNNNNNNNNNNNNNNNNNNNNNNNNNNNNNNNNNNNNNNNNNNNNNNNNNNNNNNNNNNNNNNNNNNNNNNNNNNNNNNNN
>B._taylorii_AY584852
NNNNNNNNNNNNNNNNNNNNNNNNNNNNNNNNNNNNNNNNNNNNNNNNNNNNNNNNNNNNNNNNNNNNNNNNNNNNNNNNNNNNNNNNNNNNNNNNNNNNNNNNCCTCAACTGCTTCTTGTGAATCAAAAATCACTTACATTGATGGTAATAAAGGAATATTGCTTTATCGTGGTTATCCTATTGACCAACTGGCTGAAAAAGGAGATTTTCTCGAAAGCTGCTACCTTCTCCTTTACGGTGAACTCCCAACAAAACAAGAAAAACATGACTTTGACCGTTGTATTATGCAGCACACGATGGTACATGAGCAGTTCGCACGGTTTTTTCATGGATTTCGTCGTGACTCACATCCTATGGCCGTTATGGTTGCATGCCTTGGAGCTATGTCTGCATTTTATCACGACTCTATTGATATTACAGATCCACAACAAAGAATGATTGCTTCTGTTCGCCTTATCTCAAAAGTTCCAACTCTTGCTGCGATGGCTTATAAATATAGTATAGGGCAAGCCTTTGTTTATCCACGCAATGATCTTAGTTACGCTGCAAATTTTCTCCGTATGTGCTTTTGCGTTCCTTGTGAAGAATACAAAATCAACCCNGTTCTCACTCGGGCAATGGATCGAATCTTTATCCTGCATGCAGATCATGAACAAAATGCTTCTACATCCACTGTACGCCTTGCTGGATCATCAGGTGCTAATCCGTTTGCATGTATCGCAGCAGGTGTTGCGTGCCTTTGGGGGCCAGCGCATGGTGGAGCTAATGAAGCATGCTTAAAGATGCTACAAGAAATAGGTTCCGTTGAAAGAATTCCTGAATTCATTGCACGTGCAAAAGATAAAAATGATCCTTTCCGCCTTATGGGATTTGGTCACAGAGTCTATAAAAATTATGATCCACGTGCAAAAATCATGCAAAAAACCTGTCATGAGGTTTTAAAAGAACTCAATATTCAAGGCGATCCACTTCTTGATATCGCTATGGAACTTGAGAAAATCGCTCTAAATGATGAGTATTTTGTTGAGAAAAAGCTTTATCCAAATGTCGATTTCTATTCTGGCATTACATTAAAAGCCTTAGGATTCCCAACCNNNNNNNNNNNNNNNNNNNNNNNNNNNNNNNNNNNNNNNNNNNNNNNNNNNNNNNNNNNNNNNNNNNNNNNNNNNNNNNNNNNNNNNNNNNNNNNNNNNNNNN
