# Supplementary material for: Hedgehogs and Squirrels as Hosts of Zoonotic Bartonella Species
Source: Pathogens. 2021 Jun 1;10(6):686. doi: 10.3390/pathogens10060686 (PMC8229113; doi:10.3390/pathogens10060686)
Supplement: Supplementary file 1 [file pathogens-10-00686-s001.zip › Supplementary files/Table S2 sample database_NEW.xlsx]

## Sheet: Supplementary data
Table S2: Detection of Bartonella spp. among the different tissues in European hedgehog (E. europaeus), Northern white-breasted hedgehog (E. roumanicus), and Eurasian red squirrel (S. vulgaris) by real-time PCR, verified by a set of conventional PCR reactions and confirmed by subsequent sequencing.
EE = Erinaceus europaeus, ER = Erinaceus roumanicus, SV = Sciurus vulgaris
Tissue code: 1 = ear, 2 = skin, 3 = muscle, 4 = blood, 5 = lungs, 6 = liver, 7 = spleen, 8 = urinary bladder, 9 = kidney, 10 = brain
ARS = Animal rescue station
sample		Cp values from real-time PCR	genospecies identification	sex (F/M/X)	age (Juv/Ad)	weight (g)	date of finding	latitude	longitude	grade of autolysis
animal	tissue
1 ER	1	-		M	Ad	707	2017-03-21	49.613333	17.250321	2
1 ER	3	-
1 ER	4	-
1 ER	5	37.75	not identified
1 ER	6	-
1 ER	7	-
1 ER	8	-
1 ER	9	-
1 ER	10	-
2 ER	1	-		M	Ad	509	2017-04-07 17:01:00	49.217111	16.575778	2
2 ER	3	-
2 ER	8	-
3 ER	1	38.93		M	Ad	725	2017-04-18 07:20:00	49.034520	16.925008	1B
3 ER	3	38.96
3 ER	8	36.14	Bartonella sp. SCIER
4 ER	1	-		M	Ad	814	2017-04-16 16:00:00	49.177366	16.487572	1A
4 ER	3	-
4 ER	4	-
4 ER	5	-
4 ER	6	-
4 ER	7	-
4 ER	8	-
4 ER	9	-
4 ER	10	-
5ER	1	-		F	Ad	646	2017-04-23 10:00:00	49.227569	16.631197	1A
5ER	3	-
5ER	4	-
5ER	5	-
5ER	6	-
5ER	7	-
5ER	8	-
5ER	9	-
5ER	10	-
7 EE	1	-		M	Ad	796	2017-04-27 07:30:00	49.040766	16.918083	1A
7 EE	3	-
7 EE	4	-
7 EE	5	-
7 EE	6	-
7 EE	7	36.09	Bartonella sp. ERIN
7 EE	8	-
7 EE	9	38.05
7 EE	10	-
8 ER	1	38.25	Bartonella sp. ERIN	M	Ad	613	2017-05-01 16:00:00	49.145679	16.991528	1A
8 ER	3	-
8 ER	4	-
8 ER	5	-
8 ER	6	-
8 ER	7	-
8 ER	8	-
8 ER	9	-
8 ER	10	-
9 ER	2	-		M	Ad	678	2017-04-14 11:00:00	49.033990	16.306244	2
9 ER	3	-
12 SV	1	-		M	Ad	332	2017-05-04 18:11:00	49.320268	16.344959	1A
12 SV	3	-
12 SV	4	38.21
12 SV	5	33.65	B. washoensis
12 SV	6	36.88
12 SV	7	-
12 SV	8	-
12 SV	9	-
12 SV	10	37.72
14 ER	1	-		F	Ad	675	2017-06-16 00:25:00	49.217609	16.597828	1B
14 ER	3	-
14 ER	4	-
14 ER	5	-
14 ER	6	-
14 ER	7	-
14 ER	8	-
14 ER	9	-
14 ER	10	-
17 EE	1	-		F	Ad	657	2017-07-23 18:00:00	49.423080	16.352291	1A
17 EE	3	-
17 EE	4	-
17 EE	5	-
17 EE	6	-
17 EE	7	-
17 EE	8	-
17 EE	9	-
17 EE	10	-
21 SV	1	-		F	Ad	384	2017-07-28	49.195764	16.533328	1A
21 SV	3	-
21 SV	4	-
21 SV	5	-
21 SV	6	-
21 SV	7	36.32	Bartonella sp. SCIER, B. washoensis
21 SV	8	-
21 SV	9	-
21 SV	10	-
22 SV	1	-		M	Ad	312	2016-03-22	49.279026	16.456260	1A
22 SV	3	-
22 SV	4	-
22 SV	5	35.55
22 SV	6	-
22 SV	7	32.97	B. washoensis, B. washoensis like
22 SV	8	-
22 SV	9	-
23 SV	1	-		M	Ad	298	2016-02-26	49.287676	16.456689	2
23 SV	3	-
23 SV	5	35.13
23 SV	6	36.61
23 SV	7	31.8	B. washoensis
23 SV	9	37.07
24 EE	1	38.57	false positive	M	Ad	871	2017-07-01 07:50:00	49.065548	17.055956	2
24 EE	3	-
24 EE	4	-
24 EE	5	-
24 EE	6	39.77
24 EE	7	-
24 EE	8	-
24 EE	9	-
24 EE	10	-
30 SV	1	35.74		F	Ad	263	2017-08-18 07:50:00	49.209500	16.651278	1A
30 SV	3	38.44
30 SV	4	35.04
30 SV	5	35.24
30 SV	6	34.65
30 SV	7	31.03	Candidatus B. rudakovii, B. washoensis
30 SV	8	37.17
30 SV	9	34.35
30 SV	10	37.25
31 SV	1	-		F	Ad	175	2017-08-16 19:00:00	49.209333	16.586262	1B
31 SV	3	36.5
31 SV	4	34.14
31 SV	5	32.17
31 SV	6	34.16
31 SV	7	29.3	B. washoensis, B. washoensis like
31 SV	8	38.48
31 SV	9	35.36
31 SV	10	35.71
32 EE	1	-		M	Ad	629	2017-05-04 14:00:00	49.019694	14.435417	1B
32 EE	3	-
32 EE	4	-
32 EE	5	37.95
32 EE	6	-
32 EE	7	36.88	B. washoensis
32 EE	8	-
32 EE	9	38.11
32 EE	10	-
34 EE	1	-		F	Ad	818	2017-06-10 12:00:00	49.294659	16.346042	1A
34 EE	3	-
34 EE	4	-
34 EE	5	-
34 EE	6	-
34 EE	7	-
34 EE	8	-
34 EE	9	-
34 EE	10	-
39 SV	1	-		M	Ad	345	2017-05-09 09:45:00	49.076111	14.531167	1A
39 SV	3	38.68
39 SV	4	35.84
39 SV	5	35.7
39 SV	6	35.73
39 SV	7	34.15	B. washoensis
39 SV	8	-
39 SV	9	-
39 SV	10	-
40 SV	1	-		M	Ad	344	2017-03-31	49.495363	16.663250	1A
40 SV	3	-
40 SV	4	-
40 SV	5	-
40 SV	6	-
40 SV	7	-
40 SV	8	-
40 SV	9	-
40 SV	10	-
41 SV	1	37.84		M	Juv	72	2017-04-01	ARS Plzeň	ARS Plzeň	1A
41 SV	3	35.24
41 SV	4	33.09
41 SV	5	34.38
41 SV	6	33.35
41 SV	7	31.76	Bartonella sp. SCIER, B. washoensis
41 SV	8	35.75
41 SV	9	34.42
41SV	10	33.87
45 EE	1	-		M	Ad	478	VIII 2017	ARS Liberec	ARS Liberec	1A
45 EE	3	-
45 EE	4	-
45 EE	5	-
45 EE	6	-
45 EE	7	38.52	Bartonella sp. SCIER
45 EE	8	-
45 EE	9	-
45 EE	10	-
46 EE	1	-		F	Juv	74	VIII 2017	ARS Liberec	ARS Liberec	1B
46 EE	3	-
46 EE	4	-
46 EE	5	-
46 EE	6	-
46 EE	7	-
46 EE	8	-
46 EE	9	40.15	B. washoensis
46 EE	10	-
47 EE	1	35.52		F	Ad	533	2017-08-28 09:00:00	48.992528	14.535853	1B
47 EE	3	39.24
47 EE	5	33.26
47 EE	6	37.73
47 EE	7	31.09	Bartonella sp. ERIN
47 EE	8	38.28
47 EE	9	35.35
48 EE	1	-		M	Ad	1335	1905-07-09	48.973106	14.742710	1B
48 EE	3	-
48 EE	4	-
48 EE	5	-
48 EE	6	-
48 EE	7	-
48 EE	8	-
48 EE	9	-
48 EE	10	-
49 EE	1	-		F	Juv	343	2017-09-30 17:00:00	49.754507	14.533244	1B
49 EE	3	-
49 EE	4	-
49 EE	5	-
49 EE	6	-
49 EE	7	-
49 EE	8	-
49 EE	9	-
50 EE	1	-		M	Ad	718	2017-08-14 08:00:00	48.962368	14.437796	2
50 EE	3	-
50 EE	5	-
50 EE	8	-
51 SV	1	-		F	Ad	256	2017-08-30 13:00:00	49.057333	14.437639	2
51 SV	3	39.89
51 SV	5	31.67	Candidatus B. rudakovii
52 SV	1	37.98		M	Ad	368	2017-09-24 20:00:00	48.918117	14.501050	1A
52 SV	3	37.86
52 SV	4	34.23
52 SV	5	31.39
52 SV	6	34.37
52 SV	7	28.19	Candidatus B. rudakovii
52 SV	9	35.09
53 SV	1	-		M	Ad	206	2017-09-30 13:30:00	49.061133	14.414750	2
53 SV	3	-
53 SV	4	-
53 SV	5	-
53 SV	6	-
53 SV	7	38.64	false positive
53 SV	8	-
53 SV	9	-
56 EE	1	-		F	Ad	1187	VIII 2017	ARS Liberec	ARS Liberec	1A
56 EE	3	-
56 EE	4	-
56 EE	5	-
56 EE	6	-
56 EE	7	-
56 EE	9	-
56 EE	10	-
57 EE	1	-		M	Ad	1118	VIII 2017	ARS Liberec	ARS Liberec	1A
57 EE	3	-
57 EE	4	-
57 EE	5	-
57 EE	6	-
57 EE	7	-
57 EE	8	-
57 EE	9	-
57 EE	10	-
58 ER	1	-		M	Ad	1005	2017-04-02 12:00:00	50.051888	14.422546	1B
58 ER	3	-
58 ER	4	-
58 ER	5	38.2
58 ER	6	-
58 ER	7	36.56	Bartonella sp. ERIN
58 ER	8	-
58 ER	9	-
61 SV	1	39.2		F	Ad	335	2017-09-30 15:30:00	49.255137	17.697471	1A
61 SV	3	-
61 SV	4	-
61 SV	5	35.91
61 SV	6	38.25
61 SV	7	34.93	B. washoensis
61 SV	8	37.09
61 SV	9	-
62 EE	1	-		M	Ad	772	VIII 2017	ARS Liberec	ARS Liberec	1A
62 EE	3	-
62 EE	4	-
62 EE	5	-
62 EE	6	-
62 EE	7	-
62 EE	8	-
62 EE	9	-
62 EE	10	-
63 EE	1	-		M	Ad	728	2017-04-16	48.966194	14.461889	2
63 EE	3	-
63 EE	5	-
64 EE	1	-		?	Ad	cca 500	2017-05-18 08:00:00	48.938278	14.478917	2
64 EE	3	-
65 EE	1	-		?	Ad	722	2017-06-22 06:20:00	48.993392	14.541789	2
65 EE	3	-
65 EE	8	-
65 EE	9	-
66 EE	1	-		M	Ad	780	2017-08-01 19:00:00	49.754507	14.533244	1A
66 EE	3	-
66 EE	4	-
66 EE	5	-
66 EE	6	-
66 EE	9	-
66 EE	10	-
80 EE	1	-		F	Ad	320	2017-10-31	49.224545	16.517216	1A
80 EE	3	-
80 EE	4	-
80 EE	5	-
80 EE	6	-
80 EE	7	-
80 EE	8	-
80 EE	9	-
80 EE	10	-
81 ER	1	-		M	Juv	273	2017-11-04	49.424420	16.351604	1A
81 ER	3	-
81 ER	5	-
81 ER	6	-
81 ER	7	-
81 ER	8	-
81 ER	9	-
81 ER	10	-
82 EE	1	-		M	Juv	243	2017-11-20	49.492687	16.662392	1A
82 EE	3	-
82 EE	4	-
82 EE	5	-
82 EE	6	-
82 EE	7	-
82 EE	8	-
82 EE	9	-
82 EE	10	-
83 EE	1	-		F	Juv	143	2017-11-06	ARS Brno	ARS Brno	2
83 EE	3	-
83 EE	4	-
83 EE	5	-
83 EE	6	-
83 EE	7	-
83 EE	8	-
83 EE	9	-
83 EE	10	-
84 EE	1	-		F	Juv	123	VIII 2017	ARS Liberec	ARS Liberec	2
84 EE	3	-
84 EE	4	-
84 EE	5	-
84 EE	6	-
84 EE	7	-
84 EE	8	-
84 EE	9	-
84 EE	10	-
85 EE	1	-		M	Juv	268	2017-11-06	ARS Brno	ARS Brno	1A
85 EE	3	-
85 EE	4	-
85 EE	5	-
85 EE	6	-
85 EE	7	-
85 EE	8	-
85 EE	9	-
85 EE	10	-
86 ER	1	36.61		F	Juv	273	2017-11-01	49.190221	16.360605	1A
86 ER	3	35.83
86 ER	4	31.02	Bartonella sp. ERIN
86 ER	5	33.67
86 ER	6	35.05
86 ER	7	34.24
86 ER	8	36.99
86 ER	9	39.84
86 ER	10	40.44
87 EE	1	-		F	Juv	307	2017-11-23	49.298993	16.538080	1A
87 EE	3	38.61	B. melophagi
87 EE	4	-
87 EE	5	-
87 EE	6	-
87 EE	7	-
87 EE	8	-
87 EE	9	-
87 EE	10	-
88 EE	1	-		F	Ad	440	VIII 2017	ARS Liberec	ARS Liberec	1B
88 EE	3	-
88 EE	4	-
88 EE	5	-
88 EE	6	-
88 EE	7	-
88 EE	8	-
88 EE	9	-
88 EE	10	-
89 ER	1	37.69		F	Ad	1005	2017-05-21 11:30:00	50.050277	14.458792	1A
89 ER	3	38.49
89 ER	4	40.06
89 ER	5	35.7
89 ER	6	32.83	Bartonella sp. ERIN
89 ER	7	34.37
89 ER	8	37.59
89 ER	9	36.24
89 ER	10	-
90 EE	1	-		M	Ad	808	2017-05-31 06:50:00	49.059306	14.426778	2
90 EE	3	-
90 EE	8	-
90 EE	9	-
91 EE	1	-		M	Ad	752	2017-07-05	ARS Plzeň	ARS Plzeň	1A
91 EE	3	-
91 EE	4	-
91 EE	5	-
91 EE	6	-
91 EE	7	-
91 EE	8	-
91 EE	9	-
91 EE	10	-
92 EE	1	-		M	Ad	461	2017-06-23	ARS Plzeň	ARS Plzeň	1B
92 EE	3	-
92 EE	4	-
92 EE	5	-
92 EE	6	-
92 EE	7	-
92 EE	8	-
92 EE	9	-
92 EE	10	-
93 EE	1	-		F	Ad	464	V 2017	ARS Plzeň	ARS Plzeň	1A
93 EE	3	-
93 EE	4	-
93 EE	5	-
93 EE	6	-
93 EE	7	-
93 EE	8	-
93 EE	9	-
93 EE	10	-
94 EE	1	-		M	Ad	1070	2017-05-18 07:30:00	48.979118	14.448539	1A
94 EE	3	-
94 EE	4	-
94 EE	5	-
94 EE	6	-
94 EE	7	-
94 EE	8	-
94 EE	9	-
94 EE	10	-
95 EE	1	-		M	Juv	221	VIII 2017	49.190221	16.360605	1A
95 EE	3	-
95 EE	4	-
95 EE	5	-
95 EE	6	-
95 EE	7	-
95 EE	8	-
95 EE	9	-
95 EE	10	-
96 EE	1	-		?	Ad	714	2017-07-05 12:00:00	49.104317	16.758321	2!
98 EE	1	-		F	Ad	385	2017-05-19 19:40:00	48.979118	14.448539	2
98 EE	3	-
98 EE	9	-
99 EE	1	-		F	Ad	973	2017-06-17 09:30:00	48.941250	14.358900	1B
99 EE	3	-
99 EE	4	-
99 EE	5	-
99 EE	6	-
99 EE	7	-
99 EE	8	-
99 EE	9	-
99 EE	10	-
112 EE	1	-		M	Ad	487	2017-01-25 13:00:00	49.206961	16.489878	1A
112 EE	3	-
112 EE	4	-
112 EE	5	-
112 EE	6	-
112 EE	7	-
112 EE	8	-
112 EE	9	-
112 EE	10	-
119 EE	1	-		F	Juv	290	2017-12-02	ARS Brno	ARS Brno	2
119 EE	3	-
119 EE	4	-
119 EE	5	-
119 EE	6	-
119 EE	7	-
119 EE	8	-
119 EE	9	-
119 EE	10	-
120 EE	1	-		M	Ad	372	2018-01-19	ARS Brno	ARS Brno	1A
120 EE	3	-
120 EE	4	-
120 EE	5	-
120 EE	6	-
120 EE	7	-
120 EE	8	-
120 EE	9	-
120 EE	10	-
121 EE	1	-		F	Juv	258	XII 2017	ARS Brno	ARS Brno	1B
121 EE	3	-
121 EE	4	-
121 EE	5	-
121 EE	6	-
121 EE	7	-
121 EE	8	-
121 EE	9	-
121 EE	10	-
122 EE	1	-		F	Ad	341	2017-12-06	ARS Brno	ARS Brno	1A
122 EE	3	-
122 EE	4	-
122 EE	5	-
122 EE	6	-
122 EE	7	-
122 EE	8	-
122 EE	9	-
122 EE	10	-
123 SV	1	38.37		M	Ad	337	2017-04-14 10:00:00	49.601444	14.581750	1B
123 SV	3	-
123 SV	4	-
123 SV	5	-
123 SV	6	-
123 SV	7	33.62	Bartonella sp. SCIER, B. washoensis
123 SV	8	-
123 SV	9	-
124 SV	1	-		M	juv	110	VIII 2017	ARS Plzeň	ARS Plzeň	1A
124 SV	3	37.65
124 SV	4	-
124 SV	5	36.29
124 SV	6	36.56
124 SV	7	34.74	B. grahamii
124 SV	8	37.7
124 SV	9	36.98
124 SV	10	-
125 SV	1	-		?	Ad	237	2017-10-04 08:00:00	50.072255	14.424486	2
125 SV	3	-
125 SV	6	-
126 EE	1	-		F	Juv	282	2018-02-01	ARS Brno	ARS Brno	1A
126 EE	3	-
126 EE	4	-
126 EE	5	-
126 EE	6	-
126 EE	7	-
126 EE	8	-
126 EE	9	-
126 EE	10	-
127 EE	1	30.99	not identified	M	Ad	359	2017-12-23	ARS Brno	ARS Brno	1A
127 EE	3	35.86
127 EE	4	-
127 EE	5	37.83
127 EE	6	36.72
127 EE	7	37.01
127 EE	8	36.79
127 EE	9	38.9
127 EE	10	-
129 EE	1	-		F	Ad	380	2017-10-13 09:00:00	48.961953	14.441101	2
129 EE	3	-
129 EE	5	-
129 EE	7	-
129 EE	8	-
129 EE	9	-
130 EE	1	-		F	Ad	386	2017-12-11 12:00:00	49.885194	15.384889	1B
130 EE	3	37.82	false positive
130 EE	8	38.76
131 EE	1	-		M	Ad	469	2017-10-16 08:30:00	48.976909	14.447939	2
131 EE	3	-
131 EE	4	-
131 EE	5	-
131 EE	6	-
131 EE	7	-
131 EE	8	-
131 EE	9	-
131 EE	10	-
132 EE	1	-		F	Juv	253	Winter 2017/18	ARS Přerov	ARS Přerov	1A
132 EE	3	-
132 EE	4	-
132 EE	5	-
132 EE	6	-
132 EE	7	-
132 EE	8	-
132 EE	9	-
132 EE	10	-
133 EE	1	35.25	Bartonella sp. ERIN	M	Juv	270	Winter 2017/18	ARS Přerov	ARS Přerov	1A
133 EE	3	-
133 EE	4	-
133 EE	5	-
133 EE	6	-
133 EE	7	39.8
133 EE	8	-
133 EE	9	-
133 EE	10	-
134 EE	1	36.07	not identified	F	Ad	438	Winter 2017/18	ARS Přerov	ARS Přerov	1A
134 EE	3	-
134 EE	4	-
134 EE	5	-
134 EE	6	-
134 EE	7	-
134 EE	8	-
134 EE	9	-
134 EE	10	-
135 EE	1	34.53	Bartonella sp. ERIN	F	Juv	244	Winter 2017/18	ARS Přerov	ARS Přerov	1A
135 EE	3	-
135 EE	4	-
135 EE	5	-
135 EE	6	-
135 EE	7	36.72
135 EE	8	35.03
135 EE	9	-
135 EE	10	-
136 SV	1	38.67		M	Ad	306	2018-03-21 09:00:00	49.287788	16.456775	1A
136 SV	3	-
136 SV	4	-
136 SV	5	38.7
136 SV	6	-
136 SV	7	36.79	Candidatus B. rudakovii
136 SV	8	-
136 SV	9	-
136 SV	10	-
137 EE	1	38.31		F	Juv	104	Winter 2017/18	ARS Vlašim	ARS Vlašim	1B
137 EE	3	33.82
137 EE	4	41.93
137 EE	5	29.88
137 EE	6	28.76	not identified
137 EE	7	29.73
137 EE	8	37.85
137 EE	9	31.89
137 EE	10	35.41
138 EE	1	-		F	Juv	149	Winter 2017/18	ARS Vlašim	ARS Vlašim	1B
138 EE	3	39.06
138 EE	4	-
138 EE	5	34.55
138 EE	6	33.33	not identified
138 EE	7	-
138 EE	8	-
138 EE	9	38.36
138 EE	10	38.82
139 EE	1	-		F	Juv	103	Winter 2017/18	ARS Vlašim	ARS Vlašim	1B
139 EE	3	-
139 EE	4	-
139 EE	5	-
139 EE	6	-
139 EE	7	-
139 EE	8	-
139 EE	9	-
139 EE	10	-
140 EE	1	-		F	Juv	184	Winter 2017/18	ARS Vlašim	ARS Vlašim	1B
140 EE	3	-
140 EE	4	-
140 EE	5	-
140 EE	6	-
140 EE	7	-
140 EE	8	-
140 EE	9	-
140 EE	10	-
141 EE	1	-		F	Ad	620	Winter 2017/18	ARS Liberec	ARS Liberec	2
141 EE	3	-
141 EE	4	-
141 EE	5	-
141 EE	6	-
141 EE	7	-
141 EE	8	-
141 EE	9	-
141 EE	10	-
142 EE	1	-		M	Juv	309	Winter 2017/18	ARS Liberec	ARS Liberec	1B
142 EE	3	-
142 EE	4	-
142 EE	5	-
142 EE	6	-
142 EE	7	-
142 EE	8	-
142 EE	9	-
142 EE	10	-
143 EE	1	-		M	Juv	189	Winter 2017/18	ARS Liberec	ARS Liberec	1A
143 EE	3	-
143 EE	4	-
143 EE	5	-
143 EE	6	-
143 EE	7	-
143 EE	9	-
143 EE	10	-
144 EE	1	-		M	Ad	324	Winter 2017/18	ARS Liberec	ARS Liberec	1A
144 EE	3	-
144 EE	4	-
144 EE	5	-
144 EE	6	-
144 EE	7	-
144 EE	9	-
144 EE	10	-
146 SV	1	-		F	Ad	373	2018-04-16 07:00:00	49.241834	16.499884	1A
146 SV	3	-
146 SV	4	37.92
146 SV	5	36.13
146 SV	6	37.74
146 SV	7	32.49	B. washoensis
146 SV	8	-
146 SV	9	-
146 SV	10	-
153 ER	1	-		F	Ad	439	2018-05-04 09:00:00	49.207894	16.582146	2
153 ER	3	-
153 ER	7	-
153 ER	8	-
154 EE	1	39.74	false positive	F	Juv	151	Winter 2017/18	ARS Jaroměř	ARS Jaroměř	1B
154 EE	3	-
154 EE	4	-
154 EE	5	-
154 EE	6	-
154 EE	7	-
154 EE	8	-
154 EE	9	-
154 EE	10	-
155 ER	1	-		F	AD	324	Winter 2017/18	ARS Jaroměř	ARS Jaroměř	1B
155 ER	3	-
155 ER	4	-
155 ER	5	-
155 ER	6	-
155 ER	7	-
155 ER	8	-
155 ER	9	-
155 ER	10	-
159 EE	1	-		M	Ad	292	Winter 2017/18	ARS Jaroměř	ARS Jaroměř	1B
159 EE	3	35.82
159 EE	4	39.13
159 EE	5	36.07
159 EE	6	34.55
159 EE	7	33.12	Bartonella sp. ERIN
159 EE	8	-
159 EE	9	37.64
159 EE	10	-
160 ER	1	-		F	Ad	391	2018-01-28	50.297524	15.843679	1B
160 ER	3	-
160 ER	4	-
160 ER	5	-
160 ER	6	-
160 ER	7	-
160 ER	8	-
160 ER	9	-
160 ER	10	-
162 SV	1	-		M	Ad	274	2017-08-26 10:30:00	49.311818	14.157565	1A
162 SV	3	35.31
162 SV	4	39.58
162 SV	5	34.34
162 SV	6	37.2
162 SV	7	32.51	B. grahamii, B. washoensis
162 SV	8	35.74
162 SV	9	40.81
162 SV	10	23.42
163 SV	1	-		M	Ad	331	Winter 2017/18	ARS Jaroměř	ARS Jaroměř	1B
163 SV	3	-
163 SV	4	35.9
163 SV	5	36.83
163 SV	6	36.66
163 SV	7	33.23	B. washoensis
163 SV	8	-
163 SV	9	-
163 SV	10	-
164 SV	1	-		F	juv	117	2018-04-06	50.373970	15.887844	1B
164 SV	3	-
164 SV	4	-
164 SV	5	-
164 SV	6	-
164 SV	7	-
164 SV	8	-
164 SV	9	-
164 SV	10	-
165 SV	1	-		M	Juv	76	2018-06-19	ARS Jaroměř	ARS Jaroměř	1A
165 SV	3	-
165 SV	4	-
165 SV	5	-
165 SV	6	-
165 SV	7	-
165 SV	8	-
165 SV	9	-
165 SV	10	-
166 EE	1	-		M	Ad	624	2018-05-19 11:00:00	49.216072	16.602250	1B
166 EE	3	-
166 EE	8	-
166 EE	9	-
167 EE	1	41.71		M	Ad	508	2018-05-13 20:00:00	49.335630	15.577613	2
167 EE	3	38.67	false positive
170 EE	1	38.63		F	Ad	364	2018-04-24	50.514515	14.050531	2
170 EE	3	-
170 EE	4	-
170 EE	5	39.1
170 EE	6	37.14
170 EE	7	32.67	Bartonella sp. ERIN
170 EE	8	-
170 EE	9	37.95
170 EE	10	-
171 EE	1	34.4	Bartonella sp. ERIN	F	Ad	562	2018-04-24	50.667754	14.037463	1B
171 EE	3	-
171 EE	4	-
171 EE	5	-
171 EE	6	-
171 EE	7	39.62
171 EE	8	-
171 EE	9	-
171 EE	10	-
172 EE	1	-		M	Ad	329	Winter 2017/18	ARS Brno	ARS Brno	1B
172 EE	3	-
172 EE	4	-
172 EE	5	-
172 EE	6	-
172 EE	7	-
172 EE	8	-
172 EE	9	-
172 EE	10	-
173 SV	1	37.17		M	Ad	275	2017-10-15 15:00:00	49.010278	14.568372	1A
173 SV	3	-
173 SV	4	33.88
173 SV	5	33.82
173 SV	6	33.25
173 SV	7	31.81	Bartonella sp. SCIER
173 SV	8	36.45
173 SV	9	33.06
173 SV	10	37.2
174 SV	1	38.58		F	Ad	399	2017-06-22 15:00:00	50.068609	14.371756	1A
174 SV	3	-
174 SV	4	-
174 SV	5	-
174 SV	6	-
174 SV	7	36.5	B. washoensis
174 SV	8	37.92
174 SV	9	-
174 SV	10	-
175 SV	1	38.23	B. washoensis	M	Juv	71	2017-06-22 15:00:00	50.068609	14.371756	1A
175 SV	3	-
175 SV	4	-
175 SV	5	-
175 SV	6	-
175 SV	7	-
175 SV	8	-
175 SV	9	-
175 SV	10	-
176 SV	1	-		F	Ad	381	2018-05-15 06:00:00	50.054710	16.268184	1A
176 SV	3	-
176 SV	4	-
176 SV	5	-
176 SV	6	-
176 SV	7	-
176 SV	8	-
176 SV	9	-
176 SV	10	-
177 SV	1	38.15		M	Ad	330	2018-05-15 06:00:00	50.212197	13.925290	1A
177 SV	3	-
177 SV	4	38.72
177 SV	5	-
177 SV	6	-
177 SV	7	36.21	B. washoensis
177 SV	8	38.07
177 SV	9	37.17
177 SV	10	-
178 SV	1	35.35		M	Ad	125	2018-05-28	50.733292	15.115898	1B
178 SV	3	-
178 SV	4	-
178 SV	5	34.72
178 SV	6	36.22
178 SV	7	33.41	B. washoensis
178 SV	8	-
178 SV	9	37.44
178 SV	10	37.5
179 SV	1	39.11		F	Ad	321	2018-01-10	49.217609	16.597828	1A
179 SV	3	-
179 SV	4	-
179 SV	5	36.56	not identified
179 SV	6	38.06
179 SV	9	36.03
179 SV	10	36.97
180 SV	1	34.63	false positive	F	Ad	290	2018-03-29 18:30:00	48.971111	14.451714	1A
180 SV	3	40.76
180 SV	4	-
180 SV	5	-
180 SV	6	42.13
180 SV	7	-
180 SV	8	-
180 SV	9	-
180 SV	10	-
181 SV	1	37.51		F	Ad	389	2018-04-08	49.826587	13.974203	1A
181 SV	3	-
181 SV	4	-
181 SV	5	37.96
181 SV	6	36.85
181 SV	7	35.34	B. washoensis, B. washoensis like
181 SV	8	-
181 SV	9	-
182 SV	1	33.66	Bartonella sp. SCIER, B. washoensis	M	Juv	80	2018-04-30	50.695323	14.534919	1A
182 SV	3	-
182 SV	4	-
182 SV	5	-
182 SV	6	-
182 SV	7	-
182 SV	8	-
182 SV	9	-
182 SV	10	-
183 SV	1	35.09		M	Juv	116	2018-04-28	50.767486	15.083037	1A
183 SV	3	37.68
183 SV	4	-
183 SV	5	-
183 SV	6	-
183 SV	7	-
183 SV	8	33.98	Candidatus B. rudakovii
183 SV	9	39.59
183 SV	10	37.34
184 SV	1	37.75		F	juv	94	Winter 2017/18	ARS Plzeň	ARS Plzeň	2!!!
184 SV	3	-
184 SV	4	-
184 SV	5	-
184 SV	6	36.92
184 SV	7	36.35	B. washoensis
184 SV	8	-
184 SV	9	-
184 SV	10	-
185 SV	1	36.6	false positive	M	Juv	77	2018-03-25	50.633859	15.191692	1A
185 SV	3	39.41
185 SV	4	-
185 SV	5	-
185 SV	6	-
185 SV	7	-
185 SV	8	-
185 SV	9	-
185 SV	10	-
186 SV	1	38.98		M	Ad	305	2018-03-14 10:40:00	48.986104	14.779797	1A
186 SV	3	-
186 SV	4	39.25
186 SV	5	37.6
186 SV	6	38.84
186 SV	7	33.99	Candidatus B. rudakovii
186 SV	8	-
186 SV	9	-
186 SV	10	36.24
187 SV	1	36.5		M	Ad	298	2018-03-11 15:30:00	49.050386	14.751544	1A
187 SV	3	-
187 SV	4	-
187 SV	5	37.74
187 SV	6	-
187 SV	7	36.15	B. washoensis
187 SV	8	37.95
187 SV	9	37.34
187 SV	10	-
188 SV	1	-		F	Ad	280	2018-03-09 09:00:00	49.010771	14.759350	1B
188 SV	3	-
188 SV	7	-
189 SV	1	38.7		M	Ad	300	2018-05-20	49.763254	13.371548	1A
189 SV	3	-
189 SV	4	-
189 SV	5	34.75
189 SV	6	37.33
189 SV	7	33.97	Candidatus B. rudakovii
189 SV	9	37.72
189 SV	10	37.54
190 SV	1	32.34		M	Ad	268	V 2018	ARS Plzeň	ARS Plzeň	1A
190 SV	3	39.47
190 SV	4	-
190 SV	5	-
190 SV	6	37.57
190 SV	7	35.34	Candidatus B. rudakovii
190 SV	8	-
190 SV	9	-
190 SV	10	-
191 SV	1	-		?	Ad	-	2018-05-21	49.855270	14.557385	2 (-3)
191 SV	3	-
192 SV	1	35.29		F	Ad	330	2017-08-21 13:30:00	48.965722	14.461222	2
192 SV	3	-
192 SV	4	-
192 SV	5	31.98
192 SV	6	35.93
192 SV	7	28.85	not identified
192 SV	8	-
192 SV	9	38.02
192 SV	10	37.3
193 SV	1	-		M	Ad	310	2018-05-15 14:00:00	50.071413	14.421806	1A
193 SV	3	-
193 SV	4	40.86
193 SV	5	35.82
193 SV	6	36.7
193 SV	7	34.75	Candidatus B. rudakovii
193 SV	9	-
193 SV	10	-
194 SV	1	39.06		F	Ad	160	2017-09-17 09:00:00	50.184428	14.674744	1A
194 SV	3	-
194 SV	4	38.93
194 SV	5	35.62
194 SV	6	35.06
194 SV	7	35.76	B. washoensis
194 SV	9	-
194 SV	10	-
203 EE	3	-		M	Ad	601	2018-06-13 20:00:00	50.203720	15.976492	2!!!
204 SV	1	-		F	Ad	368	2018-09-14 08:00:00	49.293731	16.662005	1A
204 SV	3	-
204 SV	4	-
204 SV	5	-
204 SV	6	-
204 SV	7	-
204 SV	9	-
204 SV	10	-
213 EE	1	37.99	Bartonella sp. ERIN	?	Ad	481	2018-07-25 18:00:00	48.978453	14.443142	3
213 EE	3	-
214 EE	1	-		M	Ad	713	2018-07-21 10:20:00	48.988710	14.471424	2
214 EE	3	-
214 EE	5	-
214 EE	6	-
214 EE	8	-
215 ER	1	-		F	Ad	521	2018-08-28	48.976083	14.446444	1B
215 ER	3	-
215 ER	4	-
215 ER	5	-
215 ER	6	-
215 ER	7	-
215 ER	8	-
215 ER	9	-
215 ER	10	-
216 EE	1	39.12		F	Ad	497	2018-09-25 23:30:00	48.970457	14.452454	1B
216 EE	3	-
216 EE	4	37.17
216 EE	5	35.33
216 EE	6	35.26
216 EE	7	34.04	Bartonella sp. ERIN
216 EE	8	39.81
216 EE	9	38.15
216 EE	10	39.35
217 EE	1	38.17		M	Ad	955	2018-10-29	ARS Brno	ARS Brno	1B
217 EE	3	-
217 EE	4	-
217 EE	5	-
217 EE	6	37.65	not identified
217 EE	7	-
217 EE	8	-
217 EE	9	-
217 EE	10	-
218 EE	1	-		M	Ad	585	Autumn 2018	ARS Brno	ARS Brno	1B
218 EE	3	-
218 EE	4	-
218 EE	5	-
218 EE	6	-
218 EE	7	-
218 EE	8	-
218 EE	9	-
218 EE	10	-
219 EE	1	-		F	Ad	1043	Autumn 2018	ARS Brno	ARS Brno	1A
219 EE	3	-
219 EE	4	-
219 EE	5	-
219 EE	6	-
219 EE	7	-
219 EE	8	-
219 EE	9	-
219 EE	10	-
220 EE	1	-		F	Juv	267	2018-10-13	ARS Brno	ARS Brno	1B
220 EE	3	-
220 EE	4	-
220 EE	5	-
220 EE	6	-
220 EE	7	-
220 EE	8	-
220 EE	9	-
220 EE	10	-
221 EE	1	-		M	Juv	136	2018-10-13	ARS Brno	ARS Brno	1B
221 EE	3	-
221 EE	4	-
221 EE	5	-
221 EE	6	-
221 EE	7	-
221 EE	8	-
221 EE	9	-
221 EE	10	-
222 EE	1	-		F	Ad	707	Autumn 2018	ARS Liberec	ARS Liberec	1A
222 EE	3	-
222 EE	4	-
222 EE	5	-
222 EE	6	-
222 EE	7	-
222 EE	8	-
222 EE	9	-
222 EE	10	-
223 EE	1	-		M	Ad	976	Autumn 2018	ARS Liberec	ARS Liberec	1A
223 EE	3	-
223 EE	4	-
223 EE	5	-
223 EE	6	-
223 EE	7	-
223 EE	8	-
223 EE	9	-
223 EE	10	-
224 EE	1	-		M	Juv	123	Autumn 2018	ARS Praha	ARS Praha	1B
224 EE	3	-
224 EE	4	-
224 EE	5	-
224 EE	6	-
224 EE	7	-
224 EE	8	-
224 EE	9	-
224 EE	10	-
225 EE	1	-		M	Juv	103	Autumn 2018	ARS Praha	ARS Praha	1A
225 EE	3	-
225 EE	4	-
225 EE	5	-
225 EE	6	-
225 EE	7	-
225 EE	8	-
225 EE	9	-
225 EE	10	-
226 ER	1	42.78		M	Juv	284	Autumn 2018	ARS Praha	ARS Praha	1B
226 ER	3	-
226 ER	4	-
226 ER	5	-
226 ER	6	38.29	not identified
226 ER	7	38.01
226 ER	8	-
226 ER	9	-
226 ER	10	-
227 EE	1	-		M	Ad	924	Autumn 2018	ARS Liberec	ARS Liberec	1B
227 EE	3	-
227 EE	4	-
227 EE	5	-
227 EE	6	-
227 EE	7	-
227 EE	8	-
227 EE	9	-
227 EE	10	-
228 ER	1	-		F	Ad	474	Autumn 2018	ARS Praha	ARS Praha	2
228 ER	3	-
228 ER	4	-
228 ER	5	-
228 ER	6	-
228 ER	7	-
228 ER	8	-
228 ER	9	-
228 ER	10	-
231 ER	1	-		M	Juv	249	Autumn 2018	ARS Praha	ARS Praha	1B
231 ER	3	-
231 ER	4	-
231 ER	5	-
231 ER	6	-
231 ER	7	-
231 ER	8	-
231 ER	9	-
231 ER	10	-
232 ER	1	40.29		F	Ad	387	Autumn 2018	ARS Praha	ARS Praha	2+
232 ER	3	-
232 ER	4	-
232 ER	5	-
232 ER	6	-
232 ER	7	38.83	Bartonella sp. SCIER
232 ER	8	-
232 ER	9	-
232 ER	10	-
233 EE	1	-		M	Juv	149	Autumn 2018	ARS Praha	ARS Praha	3
233 EE	3	-
233 EE	4	-
233 EE	5	-
233 EE	6	-
233 EE	7	-
233 EE	8	-
233 EE	9	-
233 EE	10	-
234 EE	1	32.96		M	Juv	162	Autumn 2018	ARS Praha	ARS Praha	1B
234 EE	3	-
234 EE	4	-
234 EE	5	37.44
234 EE	6	38.7
234 EE	7	35.17	Bartonella sp. ERIN
234 EE	8	35.8
234 EE	9	-
234 EE	10	-
235 EE	1	34.82		F	Juv	185	Autumn 2018	ARS Praha	ARS Praha	1B
235 EE	3	37.55
235 EE	4	35.99
235 EE	5	36.7
235 EE	6	34.38
235 EE	7	29.69	Bartonella sp. ERIN
235 EE	8	-
235 EE	9	36.06
235 EE	10	-
236 EE	1	-		M	Ad	880	Autumn 2018	ARS Liberec	ARS Liberec	1A
236 EE	3	-
236 EE	4	-
236 EE	5	-
236 EE	6	-
236 EE	7	-
236 EE	8	-
236 EE	9	-
236 EE	10	-
237 EE	1	-		M	Ad	885	Autumn 2018	ARS Liberec	ARS Liberec	1A
237 EE	3	-
237 EE	4	-
237 EE	5	-
237 EE	6	-
237 EE	7	-
237 EE	8	-
237 EE	9	-
237 EE	10	-
238 EE	1	-		F	Ad	778	Autumn 2018	ARS Praha	ARS Praha	1A
238 EE	3	-
238 EE	4	-
238 EE	5	-
238 EE	6	-
238 EE	7	-
238 EE	8	-
238 EE	9	-
238 EE	10	-
239 SV	1	41.3		M	Ad	291	2019-01-03 07:50:00	49.233539	16.509153	1A
239 SV	3	-
239SV	4	36.07
239 SV	5	37.47
239 SV	6	37.13
239 SV	7	36.87	B. washoensis
239 SV	8	-
239 SV	9	39.08
239 SV	10	-
240 SV	1	36.9		F	Juv	118	Autumn 2018	ARS Plzeň	ARS Plzeň	1A
240 SV	3	-
240SV	4	35.59
240 SV	5	37.5
240 SV	6	36.93
240 SV	7	30.9	Bartonella sp. SCIER, B. washoensis
240 SV	8	37.54
240 SV	9	36.68
240 SV	10	-
241 SV	1	-		M	Ad	354	2018-08-13	48.916718	14.465173	2
241 SV	3	-
241SV	4	-
241 SV	5	39.59
241 SV	6	37.92
241 SV	7	38.01	Candidatus B. rudakovii
241 SV	8	-
241 SV	9	-
241 SV	10	-
242 SV	1	-		M	Ad	341	2018-08-13 09:00:00	48.989642	14.779046	1A
242 SV	3	-
242SV	4	41.19
242 SV	5	-
242 SV	6	-
242 SV	7	35.88	B. washoensis
242 SV	8	-
242 SV	9	-
243 ER	1	-		M	Ad	623	2018-04-22 08:30:00	50.021556	14.445250	2
243 ER	3	-
243 ER	5	-
243 ER	6	-
243 ER	7	-
243 ER	8	-
244 ER	1	-		M	Ad	530	2018-04-18	50.578306	14.032444	1B
244 ER	3	-
244 ER	8	-
245 ER	1	-		F	Juv	169	Winter 2018/2019	ARS Praha	ARS Praha	1A
245 ER	3	-
245ER	4	37.71
245 ER	5	37.57
245 ER	6	34.78
245 ER	7	32.72	Bartonella sp. ERIN
245 ER	8	38.8
245 ER	9	36.91
245 ER	10	-
246 ER	1	-		F	Juv	126	Winter 2018/2019	ARS Praha	ARS Praha	1A
246 ER	3	-
246ER	4	-
246 ER	5	-
246 ER	6	-
246 ER	7	-
246 ER	8	-
246 ER	9	-
246 ER	10	-
247 ER	1	-		M	Ad	194	Winter 2018/2019	ARS Praha	ARS Praha	1B
247 ER	3	-
247ER	4	-
247 ER	5	-
247 ER	6	-
247 ER	7	-
247 ER	8	-
247 ER	9	-
247 ER	10	-
248 ER	1	35.27	negative	F	Ad	163	Winter 2018/2019	ARS Praha	ARS Praha	1B
248 ER	3	-
248ER	4	-
248 ER	5	-
248 ER	6	-
248 ER	7	-
248 ER	8	-
248 ER	9	-
248 ER	10	-
249 ER	1	33.89	Bartonella sp. ERIN	F	Ad	259	Winter 2018/2019	ARS Praha	ARS Praha	1B
249 ER	3	-
249ER	4	-
249 ER	5	38.67
249 ER	6	37.99
249 ER	7	36.67
249 ER	8	-
249 ER	9	36.5
249 ER	10	-
250 ER	1	33.83	Bartonella sp. ERIN	F	Ad	147	Winter 2018/2019	ARS Praha	ARS Praha	1A
250 ER	3	-
250ER	4	42.3
250 ER	5	36.62
250 ER	6	36.31
250 ER	7	36.07
250 ER	8	-
250 ER	9	37.48
250 ER	10	37.84
251 ER	1	32.26	not identified	M	Juv	105	Winter 2018/2019	ARS Praha	ARS Praha	1A
251 ER	3	-
251ER	4	-
251 ER	5	-
251 ER	6	-
251 ER	7	-
251 ER	8	-
251 ER	9	-
251 ER	10	39.95
252 ER	1	34.74		M	Ad	186	Winter 2018/2019	ARS Praha	ARS Praha	1A
252 ER	3	40.84
252ER	4	32.78
252 ER	5	33.61
252 ER	6	31.81
252 ER	7	29.94	Bartonella sp. ERIN
252 ER	8	39.1
252 ER	9	33.98
252 ER	10	37.17
253 ER	1	-		M	Ad	457	Winter 2018/2019	ARS Praha	ARS Praha	1A
253 ER	3	-
253ER	4	-
253 ER	5	-
253 ER	6	-
253 ER	7	-
253 ER	8	-
253 ER	9	-
253 ER	10	-
255 ER	1	-		M	Ad	478	2018-04-16	50.071722	14.421083	1B
255 ER	3	41.31
255 ER	8	37.84	not identified
256 ER	1	-		M	Ad	833	2018-06-11 22:00:00	50.071917	14.421556	1A
256 ER	3	-
256ER	4	-
256 ER	5	-
256 ER	6	-
256 ER	7	-
256 ER	8	-
256 ER	9	-
256 ER	10	-
257 SV	1	-		M	Ad	280	2017-12-29	50.006583	14.457694	1B
257 SV	3	-
257 SV	5	-
257 SV	6	-
258 SV	1	28.1		F	Ad	158	Summer 2018	ARS Liberec	ARS Liberec	1A
258 SV	3	37.05
258SV	4	34.34
258 SV	5	31.89
258 SV	6	30.43
258 SV	7	26.45	Candidatus B. rudakovii
258 SV	8	38.78
258 SV	9	35.61
258 SV	10	38.09
259 SV	1	35.36	B. washoensis	F	Juv	174	Summer 2018	ARS Liberec	ARS Liberec	1A
259 SV	3	-
259SV	4	-
259 SV	5	-
259 SV	6	-
259 SV	7	-
259 SV	8	-
259 SV	9	-
259 SV	10	-
260 SV	1	31.3		F	Ad	308	Autumn 2018	ARS Praha	ARS Praha	1A
260 SV	3	-
260SV	4	36.02
260 SV	5	37.66
260 SV	6	37.18
260 SV	7	31.06	B. washoensis
260 SV	8	-
260 SV	9	38.17
260 SV	10	-
261 SV	1	-		F	Ad	334	2017-12-06	50.070361	14.419611	1A
261 SV	3	-
261SV	4	-
261 SV	5	-
261 SV	6	-
261 SV	7	-
261 SV	8	-
261 SV	9	-
261 SV	10	-
262 SV	1	37.21		M	Ad	312	2017-10-25	50.072306	14.360278	1A
262 SV	3	-
262SV	4	38.01
262 SV	5	35.79
262 SV	6	36.3
262 SV	7	32.07	B. washoensis
262 SV	8	-
262 SV	9	35.96
262 SV	10	37.75
266 ER	1	-		M	Ad	385	Autumn 2018	ARS Praha	ARS Praha	1B
266 ER	3	-
266ER	4	-
266 ER	5	-
266 ER	6	-
266 ER	7	-
266 ER	8	-
266 ER	9	-
266 ER	10	-
267 ER	2	-		M	Ad	780	2017-07-12 06:30:00	49.229250	16.530944	3
267 ER	3	41.57	false positive
270 ER	1	32.73	Bartonella sp. SCIER	F	Juv	25	Autumn 2018	ARS Praha	ARS Praha	1B
270 ER	3	-
270ER	4	-
270 ER	5	-
270 ER	6	-
270 ER	7	-
270 ER	8	-
270 ER	9	-
270 ER	10	-
271 ER	1	42.01		M	Juv	25	Autumn 2018	ARS Praha	ARS Praha	1B
271 ER	3	-
271ER	4	42.18
271 ER	5	-
271 ER	6	-
271 ER	7	39.31	Bartonella sp. SCIER
271 ER	8	-
271 ER	9	-
271 ER	10	-
272 ER	1	-		F	Ad	29	Autumn 2018	ARS Praha	ARS Praha	2
272 ER	3	-
272ER	4	-
272 ER	5	-
272 ER	6	-
272 ER	7	-
272 ER	8	-
272 ER	9	-
272 ER	10	-
273 ER	1	-		M	Ad	33	Winter 2018/2019	ARS Praha	ARS Praha	2
273 ER	3	-
273ER	4	-
273 ER	5	-
273 ER	6	-
273 ER	7	-
273 ER	8	-
273 ER	9	-
273 ER	10	-
274 ER	1	40.85	Bartonella sp. SCIER	F	Ad	31	Winter 2018/2019	ARS Praha	ARS Praha	2+
274 ER	3	-
274ER	4	-
274 ER	5	-
274 ER	6	-
274 ER	7	-
274 ER	8	-
274 ER	9	-
274 ER	10	-
275 ER	1	38.91	Bartonella sp. SCIER	F	Ad	33	Winter 2018/2019	ARS Praha	ARS Praha	1A
275 ER	3	-
275ER	4	-
275 ER	5	-
275 ER	6	-
275 ER	7	-
275 ER	8	-
275 ER	9	-
275 ER	10	-
276 ER	1	-		M	Ad	37	2018-10-31	50.071361	14.424556	1A
276 ER	3	-
276 ER	8	-
