# Supplementary material for: Hedgehogs and Squirrels as Hosts of Zoonotic Bartonella Species
Source: Pathogens. 2021 Jun 1;10(6):686. doi: 10.3390/pathogens10060686 (PMC8229113; doi:10.3390/pathogens10060686)
Supplement: Supplementary file 1 [file pathogens-10-00686-s001.zip › Supplementary files/Table S3 - sequences NEW with GB numbers.xlsx]

## Sheet: List2
Table S3: The high scoring sequences detected by BLASTn for the gltA, rpoB, ftsZ, and ITS Bartonella sequences obtained from hedgehogs and squirrels.
SV = S. vulgaris, EE = E. europaeus, ER = E. roumanicus
sequence designation (GenBank accession number) - Bartonella species	represented sequences	locus	SV	EE	ER	length	GenBank match
							Accession Number	coverage	identity	organism
CZ-3 (MZ089847) - Bartonella sp. SCIER	SV 21	rpoB	1	0	5	542	JN403042.1	1	97.41%	Uncultured Bartonella sp. clone MS-60
	ER 3, 248, 271, 274, 275						AB529956.1	1	97.23%	Bartonella sp. TM21-1
							MT815387.1	1	96.86%	Bartonella grahamii
CZ-12 (MZ089838) - Bartonella washoensis	SV 12, 31, 61,123, 174, 177, 181, 182, 194, 242	gltA	10	0	0	584	MN229502.1	1	100.00%	Bartonella washoensis
							MN229489.1	1	100.00%	Bartonella washoensis
							LR134529.1	0.98	91.00%	Bartonella vinsonii
CZ-22 (MZ089836) - Bartonella washoensis	SV 22, 31, 181	gltA	3	0	1	341	MN229489.1	1	100.00%	Bartonella washoensis
	EE 46						MN107415.1	1	91.79%	Bartonella henselae
							MK729772.1	1	91.79%	uncultured Bartonella sp.
CZ-23 (MZ089850) - Bartonella washoensis	SV 23	ftsZ	1	0	0	515	AB519080.1	1	100.00%	Bartonella washoensis
							MN229488.1	1	99.42%	Bartonella washoensis
							KJ361697.1	1	96.70%	Bartonella sp. CR78HXZ
CZ-30 (MZ089840) - Candidatus Bartonella rudakovi	SV 30, 51, 52, 136, 183, 186, 189, 190, 193, 258	gltA	10	0	0	341	EF682090.1	1	99.12%	Candidatus Bartonella rudakovi
							FN645480.1	1	98.83%	Bartonella sp. AR 15-3
							AY454539.1	1	97.95%	Bartonella sp. af82up
CZ-32 (MZ089851) - Bartonella washoensis	SV 22, 31	ftsZ	2	1	0	515	MN229488.1	1	100.00%	Bartonella washoensis
	EE 32						AB519080.1	1	99.42%	Bartonella washoensis
							KJ361697.1	0.97	97.28%	Bartonella sp. CR78HXZ
CZ-41 (MZ089842) - Bartonella sp. SCIER	SV 41, 173, 182, 240	gltA	4	1	0	341	CP001562.1	0.99	98.53%	Bartonella grahamii
	EE 45						EU014266.1	0.99	98.53%	Bartonella grahamii
							Z70016.1	0.99	98.53%	Bartonella grahamii
CZ-47 (MZ089843) - Bartonella sp. ERIN	EE 7, 47, 133, 135, 159, 170, 171, 213, 216, 234, 235	gltA	0	11	8	341	KY913636.1	0.99	95.59%	Bartonella clarridgeiae
	ER 8, 58, 86, 89, 245, 249, 250, 252						KJ170239.1	0.99	95.59%	Bartonella clarridgeiae
							EF682090.1	1	95.31%	Candidatus Bartonella rudakovi
CZ-51 (MZ089841) - Candidatus Bartonella rudakovi	SV 51	gltA	1	0	0	338	FN645480.1	1	98.82%	Bartonella sp. AR 15-3
							AB445006.1	1	98.82%	Bartonella sp. AR 15-3
							KU292571.1	0.99	98.81%	Bartonella rochalimae
CZ-52 (MZ089846) - Candidatus Bartonella rudakovi	SV 30, 51, 52, 183, 186, 189, 193, 241, 258	rpoB	9	0	0	586	MH547308.1	0.96	99.12%	Bartonella sp. strain SV13-5
							FN645480.1	1	97.78%	Bartonella sp. AR 15-3
							EF682088.1	1	97.44%	Candidatus Bartonella rudakovii
CZ-87 (MZ089835) - Bartonella melophagi	EE 87	gltA	0	1	0	338	MT635399.1	1	100.00%	Bartonella melophagi
							KY224150.1	1	100.00%	uncultured Bartonella sp.
							AY724768.1	1	100.00%	Bartonella melophagi
CZ-123 (MZ089848) - Bartonella sp. SCIER	SV 123	rpoB	1	0	0	542	JN403042.1	1	96.68%	Uncultured Bartonella sp. clone MS-60
							AB529956.1	1	96.49%	Bartonella sp. TM21-1
							MT815387.1	1	96.13%	Bartonella grahamii
CZ-124 (MZ089839) - Bartonella grahamii	SV 124, 162	gltA	2	0	0	338	AY435121.1	1	99.11%	Bartonella sp. dn111nev
							MN255777.1	1	97.93%	uncultured Bartonella sp.
							KT445929.1	1	97.63%	Bartonella grahamii
CZ-146 (MZ089837) - Bartonella washoensis	SV 146, 163, 178, 184, 187, 239, 240	gltA	7	0	0	584	MN229502.1	1	99.83%	Bartonella washoensis
							MN229489.1	1	99.83%	Bartonella washoensis
							LR134529.1	0.98	91.00%	Bartonella vinsonii
CZ-175 (MZ089548) - Bartonella washoensis	SV 12, 21, 22, 23, 30, 31, 39, 123, 146, 174, 175, 177, 178, 187, 242, 259	ITS	16	1	0	153	AB674250.1	1	100.00%	Bartonella washoensis
	EE 46						MH547359.1	0.93	99.28%	Bartonella washoensis
							AB674252.1	1	96.60%	Bartonella washoensis
CZ-232 (MZ089849) - Bartonella sp. SCIER	ER 232	rpoB	0	0	1	542	JN403042.1	1	96.86%	Uncultured Bartonella sp. clone MS-60
							AB529956.1	1	96.68%	Bartonella sp. TM21-1
							MT815387.1	1	96.31%	Bartonella grahamii
CZ-259 (MZ089844) - Bartonella washoensis	SV 23, 146, 259, 260	rpoB	4	0	0	591	MN229492.1	0.99	99.49%	Bartonella washoensis
							AB519129.1	0.96	100.00%	Bartonella washoensis
							EU979533.1	0.98	95.56%	Bartonella sp. Cr28647
CZ-262 (MZ089845) - Bartonella washoensis	SV 12, 31, 39, 41, 61, 162, 174, 181, 182, 194, 262	rpoB	11	0	0	591	MN229492.1	0.99	100.00%	Bartonella washoensis
							AB519129.1	0.96	99.47%	Bartonella washoensis
							EU979533.1	0.98	95.38%	Bartonella sp. Cr28647
