# Supplementary material for: Hedgehogs and Squirrels as Hosts of Zoonotic Bartonella Species
Source: Pathogens. 2021 Jun 1;10(6):686. doi: 10.3390/pathogens10060686 (PMC8229113; doi:10.3390/pathogens10060686)
Supplement: Supplementary file 1 [file pathogens-10-00686-s001.zip › Supplementary files/Table S4 - Tissues detection efficiency.xlsx]

## Sheet: List1
Table S4 - Bartonella spp. detection efficiency of different tissues assesed by real-time PCR. The percentage represents the portion of positive samples of a particular tissue from the total number of Bartonella-positive individuals with the tissue available.
Host species (number of positive individuals)	ear	muscle	blood	lungs	liver	spleen	urinary bladder	kidney	brain
Sciurus vulgaris (n=42)	0.682	0.295	0.476	0.705	0.714	0.854	0.361	0.476	0.4
Erinaceus europaeus (n=20)	0.684	0.316	0.176	0.444	0.444	0.667	0.278	0.556	0.176
Erinaceus roumanicus (n=18)	0.765	0.235	0.333	0.467	0.333	0.533	0.294	0.333	0.286
