# Supplementary material for: Hedgehogs and Squirrels as Hosts of Zoonotic Bartonella Species
Source: Pathogens. 2021 Jun 1;10(6):686. doi: 10.3390/pathogens10060686 (PMC8229113; doi:10.3390/pathogens10060686)
Supplement: Supplementary file 1 [file pathogens-10-00686-s001.zip › Supplementary files/Table S5 - PCRs protocols.xlsx]

## Sheet: List1
Table S5: Conventional PCR protocols
gltA-1 PCR	temperature	time
1×	95 °C	5 min
40×	95 °C	30 s
	53 °C	30 s
	72 °C	1 min
1×	72 °C	10 min
gltA-1 nested PCR	temperature	time
1×	95 °C	5 min
25×	95 °C	30 s
	56 °C	30 s
	72 °C	1 min
1×	72 °C	5 min
gltA-2 PCR	temperature	time
1×	95 °C	5 min
25×	95 °C	30 s
	56 °C	30 s
	72 °C	1 min
1×	72 °C	5 min
gltA* PCR B.wash.	temperature	time
1×	95 °C	15 min
40×	94 °C	30 s
	47 °C	45 s
	72 °C	1 min
1×	72 °C	10 min
rpoB PCR	temperature	time
1×	94 °C	2 min
35×	94 °C	30 s
	56 °C	30 s
	72 °C	1 min
1×	72 °C	2 min
rpoB nested PCR	temperature	time
1×	94 °C	5 min
35×	94 °C	30 s
	55 °C	30 s
	72 °C	1 min
1×	72 °C	5 min
ftsZ PCR	temperature	time
1×	94 °C	5 min
35×	94 °C	30 s
	60 °C	30 s
	72 °C	1 min
1×	72 °C	5 min
ITS PCR	temperature	time
1×	95 °C	5 min
45×	94 °C	45 s
	56 °C	45 s
	72 °C	45 s
1×	72 °C	10 min
ITS nested PCR	temperature	time
1×	95 °C	5 min
25×	94 °C	45 s
	58 °C	45 s
	72 °C	45 s
1×	72 °C	10 min
